# Supplementary material for: Characterization of the p53 Cistrome – DNA Binding Cooperativity Dissects p53's Tumor Suppressor Functions
Source: PLoS Genet. 2013 Aug 15;9(8):e1003726. doi: 10.1371/journal.pgen.1003726 (PMC3744428; doi:10.1371/journal.pgen.1003726)
Supplement: Table S1 — List of 489 p53-bound genes showing a p53-dependent expression change by more than 2-fold for at least one of the p53 variants. Shown are the location of the p53 binding peak, the distance to the next neighboring gene, normalized read count per peak, classification of peak localization according to gene structure, classification according to cooperativity group and log2-fold expression change versus GFP-control. (XLSX) [file pgen.1003726.s001.xlsx]

## Sheet: S1_bound and regulated genes
Table S1. List of 489 p53-bound genes showing a p53-dependent expression change by more than 2-fold for at least one of the p53 variants. Shown are the location of the p53 binding peak, the distance to the next neighboring gene, normalized read count per peak, classification of peak localization according to gene structure, classification according to cooperativity group and log2-fold expression …
		ChIP-seq data (normalized reads per site)												expression data (log2FC)
Gene Symbol	Gene Description	peak_chr	peak_start	peak_stop	distance to gene	GFP	input_SAOS	p53EE	p53RR	p53WT	p53EERR	genomic region	p53 group	p53EE	p53RR	p53WT	p53EERR
MDM2	Mdm2 p53 binding protein homolog (mouse) [Source:HGNC Symbol;Acc:6973]	12	69202465	69202950	752	1.11325	3.28628	3.35857	36.8297	292.341	263.03	TSS+-2.5kb	RR_WT_EERR	0.251203	1.71142	5.00624	4.58921
CDKN1A	cyclin-dependent kinase inhibitor 1A (p21, Cip1) [Source:HGNC Symbol;Acc:1784]	6	36644039	36644452	-59	1.43132	1.47198	2.42205	88.552	281.168	202.181	TSS+-2.5kb	RR_WT_EERR	0.52383	3.43212	4.11095	4.13788
NOS1AP	nitric oxide synthase 1 (neuronal) adaptor protein [Source:HGNC Symbol;Acc:16859]	1	162064244	162064527	24822	1.64337	2.53317	1.93764	24.6935	131.205	171.108	gene_body	RR_WT_EERR	-0.101396	0.734295	1.49952	1.50011
SPATA18	spermatogenesis associated 18 homolog (rat) [Source:HGNC Symbol;Acc:29579]	4	52917985	52918412	702	0.583132	1.43775	2.55122	16.692	105.425	130.439	TSS+-2.5kb	RR_WT_EERR	0.426194	3.8851	4.97086	4.64986
GADD45A	growth arrest and DNA-damage-inducible, alpha [Source:HGNC Symbol;Acc:4095]	1	68152325	68152621	1730	0.901204	0.924266	3.03563	29.5173	115.163	114.63	TSS+-2.5kb	EE_RR_WT_EERR	-0.112354	1.57734	2.28521	1.95892
GADD45A	growth arrest and DNA-damage-inducible, alpha [Source:HGNC Symbol;Acc:4095]	1	68190763	68191193	40235	0.53012	4.65556	1.77617	13.323	70.0614	114.152	gene_body	RR_WT_EERR	-0.112354	1.57734	2.28521	1.95892
SDC4	syndecan 4 [Source:HGNC Symbol;Acc:10661]	20	43967869	43968162	9048	1e-05	0.342321	1.38864	10.9876	126.49	107.22	gene_body	RR_WT_EERR	-0.204209	0.392856	1.74592	1.65355
FBRSL1	fibrosin-like 1 [Source:HGNC Symbol;Acc:29308]	12	133122533	133122829	56545	1.43132	1.64314	1.74388	14.395	96.7125	103.191	gene_body	RR_WT_EERR	0.124101	-0.0127305	0.46752	1.27459
PADI4	peptidyl arginine deiminase, type IV [Source:HGNC Symbol;Acc:18368]	1	17636244	17636533	1699	0.742168	1.12966	0.548998	8.19287	83.1307	89.0198	TSS+-2.5kb	RR_WT_EERR	-0.072759	0.487871	4.18656	3.74638
MAD1L1	MAD1 mitotic arrest deficient-like 1 (yeast) [Source:HGNC Symbol;Acc:6762]	7	2209641	2209932	63091	0.424096	0.17116	1.84076	22.8558	135.971	87.1758	gene_body	RR_WT_EERR	0.110569	0.20803	1.44224	0.941901
CDKN1A	cyclin-dependent kinase inhibitor 1A (p21, Cip1) [Source:HGNC Symbol;Acc:1784]	6	36644998	36645258	824	1.3253	0.136928	1.38864	12.5956	81.6444	81.5417	TSS+-2.5kb	RR_WT_EERR	0.52383	3.43212	4.11095	4.13788
PADI4	peptidyl arginine deiminase, type IV [Source:HGNC Symbol;Acc:18368]	1	17613878	17614177	-20662	0.159036	0.239625	1.35635	3.82845	26.7535	81.5075	distal	RR_WT_EERR	-0.072759	0.487871	4.18656	3.74638
TGFA	transforming growth factor, alpha [Source:HGNC Symbol;Acc:11765]	2	70824081	70824366	-42899	0.477108	0.239625	0.355234	40.6581	115.932	78.9807	distal	RR_WT_EERR	0.115562	2.0443	1.69483	2.20207
SCHIP1	schwannomin interacting protein 1 [Source:HGNC Symbol;Acc:15678]	3	159547390	159547662	-10123	1e-05	0.616177	2.03452	26.8757	89.1272	77.8539	gene_body	EE_RR_WT_EERR	-0.14871	0.415028	1.44155	1.25715
KITLG	KIT ligand [Source:HGNC Symbol;Acc:6343]	12	88953530	88953787	20969	1e-05	0.650409	0.064588	21.5542	99.5826	77.5124	gene_body	RR_WT_EERR	-0.100824	0.909604	1.40312	1.13373
PLK3	polo-like kinase 3 [Source:HGNC Symbol;Acc:2154]	1	45265467	45265923	-201	1.11325	1.47198	2.51893	17.5343	66.32	77.4783	TSS+-2.5kb	RR_WT_EERR	0.268128	1.01383	2.17519	2.78339
PRKCD	protein kinase C, delta [Source:HGNC Symbol;Acc:9399]	3	53188995	53189357	-848	0.848192	1e-05	2.09911	4.09644	27.5223	75.1563	TSS+-2.5kb	EE_RR_WT_EERR	0.316929	0.330796	1.71527	2.44258
GATA5	GATA binding protein 5 [Source:HGNC Symbol;Acc:15802]	20	61075494	61075792	-24618	0.371084	1.74584	0.0968819	0.535982	38.1827	72.3221	distal	WT_EERR	-0.0712917	-0.03412	0.0857925	1.3115
RPS27L	ribosomal protein S27-like [Source:HGNC Symbol;Acc:18476]	15	63449296	63449766	688	0.79518	1.50621	2.29287	37.2891	114.804	71.1953	TSS+-2.5kb	RR_WT_EERR	0.0925469	1.53202	1.97206	1.544
PLTP	phospholipid transfer protein [Source:HGNC Symbol;Acc:9093]	20	44540816	44541107	-168	0.636144	0.17116	1.38864	2.33535	34.8513	69.4538	TSS+-2.5kb	RR_WT_EERR	0.0393158	0.204369	2.31929	2.98801
RRM2B	ribonucleotide reductase M2 B (TP53 inducible) [Source:HGNC Symbol;Acc:17296]	8	103248955	103249211	2262	0.26506	1e-05	0.678174	26.9905	97.2762	69.1124	TSS+-2.5kb	RR_WT_EERR	0.545054	2.56787	2.94118	2.28647
FMO4	flavin containing monooxygenase 4 [Source:HGNC Symbol;Acc:3772]	1	171291356	171291589	8126	2.01446	2.12239	0.775056	6.6615	43.9229	68.7026	TSS+-2.5kb	RR_WT_EERR	0.333755	1.21716	1.71069	1.26258
NEAT1	nuclear paraspeckle assembly transcript 1 (non-protein coding) [Source:HGNC Symbol;Acc:30815]	11	65188688	65188963	-1419	0.742168	0.99273	1.13029	15.1989	97.3787	67.2343	TSS+-2.5kb	RR_WT_EERR	0.208958	1.02559	1.39857	1.75698
FUCA1	fucosidase, alpha-L- 1, tissue [Source:HGNC Symbol;Acc:4006]	1	24192043	24192297	2613	1.69638	1.98546	2.45434	6.3935	61.3999	66.9612	TSS+-2.5kb	RR_WT_EERR	-0.0598397	0.245669	1.20512	0.812215
ITPKC	inositol-trisphosphate 3-kinase C [Source:HGNC Symbol;Acc:14897]	19	41225001	41225274	2130	0.318072	0.0684642	0.968819	2.33535	29.9311	65.7319	TSS+-2.5kb	RR_WT_EERR	0.218201	0.563118	1.2794	1.66494
DDR1	discoidin domain receptor tyrosine kinase 1 [Source:HGNC Symbol;Acc:2730]	6	30857971	30858226	13901	0.636144	2.84126	1.098	4.01987	67.3451	65.2538	TSS+-2.5kb	WT_EERR	0.724721	1.39458	2.71783	2.35768
MR1	major histocompatibility complex, class I-related [Source:HGNC Symbol;Acc:4975]	1	181002318	181002579	-618	1.64337	1.23235	1.58241	3.17761	32.5963	65.2538	TSS+-2.5kb	WT_EERR	0.171751	0.599689	1.26637	1.82838
TRIAP1	TP53 regulated inhibitor of apoptosis 1 [Source:HGNC Symbol;Acc:26937]	12	120883923	120884302	102	0.477108	0.82157	1.48552	12.3659	88.4096	64.9124	TSS+-2.5kb	RR_WT_EERR	-0.0383653	1.17429	2.24577	1.86372
FAM13C	family with sequence similarity 13, member C [Source:HGNC Symbol;Acc:19371]	10	61097034	61097298	25772	1e-05	0.376553	0.226058	2.48849	38.7977	64.6392	gene_body	RR_WT_EERR	0.444739	1.02489	2.8652	3.47666
PHLDA3	pleckstrin homology-like domain, family A, member 3 [Source:HGNC Symbol;Acc:8934]	1	201438137	201438445	73	0.053012	0.855802	1.38864	12.8253	91.331	63.9221	TSS+-2.5kb	RR_WT_EERR	0.818018	2.00772	2.8621	2.58503
KDSR	3-ketodihydrosphingosine reductase [Source:HGNC Symbol;Acc:4021]	18	61013318	61013608	21279	0.053012	1.88276	0.968819	2.90962	44.6917	63.888	gene_body	WT_EERR	0.700968	0.419463	0.993984	1.08906
LRP10	low density lipoprotein receptor-related protein 10 [Source:HGNC Symbol;Acc:14553]	14	23340719	23341132	104	0.212048	0.855802	1.0657	3.9433	17.4769	63.4441	TSS+-2.5kb	RR_WT_EERR	0.393643	0.667866	1.55139	2.57704
EPHB4	EPH receptor B4 [Source:HGNC Symbol;Acc:3395]	7	100425291	100425645	-348	0.477108	0.547713	1.51782	2.79477	8.09781	63.2733	TSS+-2.5kb	RR_WT_EERR	0.10631	0.199601	0.70629	2.08976
PLXNB1	plexin B1 [Source:HGNC Symbol;Acc:9103]	3	48473998	48474235	-2523	0.53012	1e-05	1.29176	5.39811	63.9625	61.9416	TSS+-2.5kb	RR_WT_EERR	-0.199829	-0.210268	0.356697	1.66842
BAX	BCL2-associated X protein [Source:HGNC Symbol;Acc:959]	19	49458327	49458641	413	0.371084	1e-05	1.098	16.3092	91.331	59.688	TSS+-2.5kb	RR_WT_EERR	0.351254	1.23013	1.86952	1.51756
SCHIP1	schwannomin interacting protein 1 [Source:HGNC Symbol;Acc:15678]	3	159599636	159599905	42121	0.159036	0.650409	0.387528	1.60795	41.3091	59.6538	gene_body	WT_EERR	-0.14871	0.415028	1.44155	1.25715
ZNF319	zinc finger protein 319 [Source:HGNC Symbol;Acc:13644]	16	58022841	58023184	10749	0.318072	0.787338	1.19488	1.2251	24.1397	59.2782	distal	WT_EERR	0.40229	0.607512	0.699508	1.02594
DDB2	damage-specific DNA binding protein 2, 48kDa [Source:HGNC Symbol;Acc:2718]	11	47236407	47236697	60	0.159036	1e-05	0.742762	23.5067	80.7218	59.1758	TSS+-2.5kb	RR_WT_EERR	0.460348	2.55179	3.50114	3.08656
E2F7	E2F transcription factor 7 [Source:HGNC Symbol;Acc:23820]	12	77459723	77459999	-502	2.12048	1e-05	0.80735	3.82845	38.2852	57.9806	TSS+-2.5kb	WT_EERR	0.0972337	0.512409	1.2111	1.16858
NOS1AP	nitric oxide synthase 1 (neuronal) adaptor protein [Source:HGNC Symbol;Acc:16859]	1	162029874	162030134	-9559	1.21928	0.205392	1.64699	6.85292	43.0004	57.8441	distal	RR_WT_EERR	-0.101396	0.734295	1.49952	1.50011
HES2	hairy and enhancer of split 2 (Drosophila) [Source:HGNC Symbol;Acc:16005]	1	6474610	6474885	9982	0.53012	1.19812	1.00111	2.41192	43.8717	57.7075	TSS+-2.5kb	RR_WT_EERR	0.132789	-0.0773532	1.79808	3.93553
MEGF6	multiple EGF-like-domains 6 [Source:HGNC Symbol;Acc:3232]	1	3514847	3515112	13079	0.212048	1.12966	0.968819	4.13472	58.7348	57.366	gene_body	RR_WT_EERR	0.114972	0.0771808	1.46128	2.75579
IER5	immediate early response 5 [Source:HGNC Symbol;Acc:5393]	1	181068800	181069045	11285	1.11325	0.855802	1.74388	6.12551	43.3079	56.6831	distal	RR_WT_EERR	0.540158	2.09116	1.93132	1.75947
CSTB	cystatin B (stefin B) [Source:HGNC Symbol;Acc:2482]	21	45170501	45170990	25580	1.16626	0.82157	1.42094	4.09644	50.9445	56.5806	TSS+-2.5kb	RR_WT_EERR	0.312889	0.31277	0.49677	1.19029
PAK4	p21 protein (Cdc42/Rac)-activated kinase 4 [Source:HGNC Symbol;Acc:16059]	19	39648489	39648751	32201	1e-05	0.958498	1.42094	10.3751	48.0743	55.8977	gene_body	RR_WT_EERR	-0.0183893	0.264959	0.622053	1.05944
SLC46A1	solute carrier family 46 (folate transporter), member 1 [Source:HGNC Symbol;Acc:30521]	17	26734673	26734952	-1585	0.477108	1.19812	0.678174	3.90501	28.0348	55.6587	TSS+-2.5kb	RR_WT_EERR	0.0137056	-0.140426	1.0814	0.315487
FAM132A	family with sequence similarity 132, member A [Source:HGNC Symbol;Acc:32308]	1	1186302	1186577	-4338	1.00723	3.32051	0.613586	3.59874	46.0755	55.3855	distal	WT_EERR	-0.228751	0.216074	1.46856	2.57717
CACNA2D2	calcium channel, voltage-dependent, alpha 2/delta subunit 2 [Source:HGNC Symbol;Acc:1400]	3	50558974	50559252	-17439	0.689156	0.410785	0.871938	4.21129	23.9859	55.3855	distal	RR_WT_EERR	0.231057	0.356588	0.867134	1.26632
IKBKB	inhibitor of kappa light polypeptide gene enhancer in B-cells, kinase beta [Source:HGNC Symbol;Acc:5960]	8	42147990	42148244	19298	0.371084	1.40352	0.548998	1.7228	23.0121	54.327	gene_body	WT_EERR	0.0343404	0.225391	0.629028	1.08225
TRAF4	TNF receptor-associated factor 4 [Source:HGNC Symbol;Acc:12034]	17	27070130	27070328	-806	1e-05	0.445017	1.67929	8.07802	47.4081	53.4392	TSS+-2.5kb	RR_WT_EERR	0.12886	0.772864	1.60102	1.67016
CCNK	cyclin K [Source:HGNC Symbol;Acc:1596]	14	99950545	99950775	3155	0.79518	0.890034	0.839644	2.87133	50.842	53.3026	gene_body	RR_WT_EERR	0.0553106	0.377466	1.30379	1.3747
SLC44A3	solute carrier family 44, member 3 [Source:HGNC Symbol;Acc:28689]	1	95302536	95302775	16758	0.742168	0.82157	0.258352	3.10104	62.7837	52.4148	gene_body	RR_WT_EERR	0.692223	0.587546	1.03637	0.236982
NUPR1	nuclear protein, transcriptional regulator, 1 [Source:HGNC Symbol;Acc:29990]	16	28548521	28548777	1845	0.106024	0.136928	1.098	3.56045	53.6096	51.766	TSS+-2.5kb	RR_WT_EERR	-0.189529	0.707111	2.89664	2.0307
FAM102B	family with sequence similarity 102, member B [Source:HGNC Symbol;Acc:27637]	1	109112796	109113023	10199	1e-05	0.753106	0.32294	1.49309	9.78913	50.9465	gene_body	WT_EERR	0.676254	0.413206	0.276609	1.02486
COL9A3	collagen, type IX, alpha 3 [Source:HGNC Symbol;Acc:2219]	20	61460427	61460702	12969	0.742168	0.547713	0.452116	3.90501	36.6964	50.7075	TSS+-2.5kb	RR_WT_EERR	0.149327	0.685353	1.49182	2.68821
TSPAN11	tetraspanin 11 [Source:HGNC Symbol;Acc:30795]	12	31079963	31080289	765	0.159036	2.94396	1.77617	3.98158	30.7512	50.605	TSS+-2.5kb	WT_EERR	0.523625	1.36279	2.38233	2.56939
ICAM2	intercellular adhesion molecule 2 [Source:HGNC Symbol;Acc:5345]	17	62109468	62109731	-11606	0.53012	1.30082	1.22717	1.7228	10.3529	50.4343	distal	WT_EERR	-0.366171	-0.197829	0.481194	1.88894
POLH	polymerase (DNA directed), eta [Source:HGNC Symbol;Acc:9181]	6	43543845	43544112	92	1.43132	1.06119	1.74388	2.79477	34.7488	50.3318	TSS+-2.5kb	WT_EERR	0.205214	0.701466	2.30106	2.50975
ARHGAP30	Rho GTPase activating protein 30 [Source:HGNC Symbol;Acc:27414]	1	161044484	161044813	-4889	0.742168	0.82157	1.098	4.05815	31.315	50.2977	TSS+-2.5kb	RR_WT_EERR	0.214488	0.144999	2.10066	2.10538
PLK2	polo-like kinase 2 [Source:HGNC Symbol;Acc:19699]	5	57757992	57758226	-2023	1e-05	1e-05	0	9.68597	61.1948	48.6245	TSS+-2.5kb	RR_WT_EERR	-0.0444	1.25178	1.71971	1.91431
GDF15	growth differentiation factor 15 [Source:HGNC Symbol;Acc:30142]	19	18484639	18484912	-12192	0.318072	0.0342321	0.193764	16.7303	61.6561	48.0099	distal	RR_WT_EERR	-0.0380003	3.9172	5.86687	5.6676
HPN	hepsin [Source:HGNC Symbol;Acc:5155]	19	35539961	35540263	8703	0.371084	1.09543	0.936525	2.79477	20.6033	47.327	TSS+-2.5kb	RR_WT_EERR	-0.142665	-0.077384	0.356302	1.07389
LAPTM5	lysosomal protein transmembrane 5 [Source:HGNC Symbol;Acc:29612]	1	31221006	31221261	9533	1.43132	0.547713	0.871938	6.6615	56.3772	46.166	TSS+-2.5kb	RR_WT_EERR	0.256474	0.236516	1.23169	3.19559
CALD1	caldesmon 1 [Source:HGNC Symbol;Acc:1441]	7	134468108	134468352	39228	0.106024	1e-05	0.775056	5.85752	49.0481	45.5513	gene_body	RR_WT_EERR	-0.186861	0.247135	1.17657	0.783539
PGAP1	post-GPI attachment to proteins 1 [Source:HGNC Symbol;Acc:25712]	2	197790409	197790647	1991	0.424096	2.19085	0.355234	0.497698	21.6283	45.5172	TSS+-2.5kb	WT_EERR	0.371549	0.714231	2.08492	2.47013
ASCC3	activating signal cointegrator 1 complex subunit 3 [Source:HGNC Symbol;Acc:18697]	6	101222075	101222322	107049	0.742168	0.308089	0.64588	0.153138	36.1326	45.3123	gene_body	WT_EERR	0.08047	0.893033	1.59715	1.28625
AKAP9	A kinase (PRKA) anchor protein (yotiao) 9 [Source:HGNC Symbol;Acc:379]	7	91570893	91571152	842	0.106024	0.239625	0	0	13.3768	45.2782	TSS+-2.5kb	WT_EERR	0.074544	-0.141757	1.32135	1.49976
CYP4F3	cytochrome P450, family 4, subfamily F, polypeptide 3 [Source:HGNC Symbol;Acc:2646]	19	15757436	15757767	5907	0.212048	0.136928	0	15.0841	103.478	45.0391	gene_body	RR_WT_EERR	-0.00244135	1.0479	3.37012	0.447547
CLCA2	chloride channel accessory 2 [Source:HGNC Symbol;Acc:2016]	1	86889630	86889891	-8	0.79518	1.40352	1.29176	1.68452	27.5736	44.2879	TSS+-2.5kb	WT_EERR	0.383969	1.47491	7.75461	7.19352
MICALL1	MICAL-like 1 [Source:HGNC Symbol;Acc:29804]	22	38294809	38295091	-6713	0.477108	1e-05	0.355234	7.65689	57.2484	43.9465	distal	RR_WT_EERR	0.405714	0.798525	1.75073	2.46294
ADRB2	adrenergic, beta-2-, receptor, surface [Source:HGNC Symbol;Acc:286]	5	148205613	148205869	-414	0.79518	0.342321	0.548998	2.98619	13.7355	43.844	TSS+-2.5kb	RR_WT_EERR	0.322765	0.935659	2.52115	3.69434
GDF15	growth differentiation factor 15 [Source:HGNC Symbol;Acc:30142]	19	18496868	18497142	38	0.26506	0.445017	1.38864	5.85752	24.806	43.6733	TSS+-2.5kb	RR_WT_EERR	-0.0380003	3.9172	5.86687	5.6676
ARHGAP30	Rho GTPase activating protein 30 [Source:HGNC Symbol;Acc:27414]	1	161044877	161045112	-5235	1e-05	0.547713	0.16147	0.382845	28.4448	43.6391	TSS+-2.5kb	WT_EERR	0.214488	0.144999	2.10066	2.10538
IKBIP	IKBKB interacting protein [Source:HGNC Symbol;Acc:26430]	12	99038205	99038607	484	0.79518	0.513481	1.25947	4.9387	20.0908	43.5367	TSS+-2.5kb	RR_WT_EERR	0.307362	1.00786	2.02049	1.89476
NTRK2	neurotrophic tyrosine kinase, receptor, type 2 [Source:HGNC Symbol;Acc:8032]	9	87466893	87467114	183538	0.636144	1.64314	0.581292	4.86213	41.7191	43.3318	gene_body	RR_WT_EERR	-0.188192	-0.378132	-0.138066	1.20459
PLXNB2	plexin B2 [Source:HGNC Symbol;Acc:9104]	22	50744339	50744583	1594	0.477108	1.26659	0.968819	5.28326	23.0121	43.1611	TSS+-2.5kb	RR_WT_EERR	-0.00502539	0.439093	0.991074	1.04236
RWDD2A	RWD domain containing 2A [Source:HGNC Symbol;Acc:21385]	6	83848609	83848776	-54405	1e-05	1.23235	0	0.918827	28.8036	42.9221	TSS+-2.5kb	WT_EERR	0.171671	-0.287783	-0.360065	-1.12967
NOS1AP	nitric oxide synthase 1 (neuronal) adaptor protein [Source:HGNC Symbol;Acc:16859]	1	162129296	162129527	89848	0.477108	1.06119	0.80735	2.90962	9.89163	42.8538	gene_body	RR_WT_EERR	-0.101396	0.734295	1.49952	1.50011
TP53I3	tumor protein p53 inducible protein 3 [Source:HGNC Symbol;Acc:19373]	2	24307090	24307440	1465	2.6506	1.12966	4.42428	25.7654	18.3482	42.3416	TSS+-2.5kb	RR_WT_EERR	4.20791	4.9396	5.4542	5.57164
RGS16	regulator of G-protein signaling 16 [Source:HGNC Symbol;Acc:9997]	1	182612920	182613204	-39520	2.01446	1.74584	0.904232	7.8866	49.2531	42.205	distal	RR_WT_EERR	0.163159	0.417039	1.2775	1.07761
ZMAT3	zinc finger, matrin-type 3 [Source:HGNC Symbol;Acc:29983]	3	178787863	178788100	2085	1e-05	0.0684642	0.80735	18.3765	47.5618	41.9318	TSS+-2.5kb	RR_WT_EERR	0.155464	2.08762	2.66767	2.37367
CSF1	colony stimulating factor 1 (macrophage) [Source:HGNC Symbol;Acc:2432]	1	110454062	110454344	1340	0.689156	0.410785	0.80735	5.24497	33.2113	41.8294	TSS+-2.5kb	RR_WT_EERR	-0.00328421	0.965318	1.7342	2.09761
TNFSF4	tumor necrosis factor (ligand) superfamily, member 4 [Source:HGNC Symbol;Acc:11934]	1	173175045	173175260	1299	1.11325	1.7116	0.839644	0.765689	26.4973	41.7611	TSS+-2.5kb	WT_EERR	0.503475	0.172442	1.25412	0.901097
GDF15	growth differentiation factor 15 [Source:HGNC Symbol;Acc:30142]	19	18475672	18475951	-21156	0.954216	1.54044	0.226058	18.3	79.0818	41.1465	gene_body	RR_WT_EERR	-0.0380003	3.9172	5.86687	5.6676
IP6K3	inositol hexakisphosphate kinase 3 [Source:HGNC Symbol;Acc:17269]	6	33712335	33712608	2290	0.53012	0.513481	0.355234	3.02447	22.8071	41.0782	TSS+-2.5kb	RR_WT_EERR	-0.00493235	0.512514	2.09045	2.26287
FOXO6	forkhead box O6 [Source:HGNC Symbol;Acc:24814]	1	41824217	41824496	-3237	0.954216	0.0342321	0.64588	2.64163	16.6569	40.6684	distal	RR_WT_EERR	0.516798	0.4317	0.933075	1.53968
HRCT1	histidine rich carboxyl terminus 1 [Source:HGNC Symbol;Acc:33872]	9	35906009	35906258	-55	0.318072	0.342321	1.29176	3.06276	22.3459	40.5318	TSS+-2.5kb	RR_WT_EERR	0.153748	0.393007	0.709976	1.37017
AEN	apoptosis enhancing nuclease [Source:HGNC Symbol;Acc:25722]	15	89164416	89164691	27	0.212048	0.0342321	0.80735	10.9494	51.457	40.1904	TSS+-2.5kb	RR_WT_EERR	-0.282653	1.17807	1.49581	1.26096
MEGF6	multiple EGF-like-domains 6 [Source:HGNC Symbol;Acc:3232]	1	3502786	3503024	25153	0.954216	1.67737	0.904232	1.56966	25.9335	38.244	gene_body	WT_EERR	0.114972	0.0771808	1.46128	2.75579
HSPA4L	heat shock 70kDa protein 4-like [Source:HGNC Symbol;Acc:17041]	4	128704480	128704771	1650	0.053012	0.410785	0	5.09183	54.8909	38.244	TSS+-2.5kb	RR_WT_EERR	-0.0124309	0.537738	1.38864	0.709665
TMEM204	transmembrane protein 204 [Source:HGNC Symbol;Acc:14158]	16	1578445	1578688	-5664	0.954216	1.88276	0.516704	1.95251	20.6545	38.1757	gene_body	WT_EERR	0.268676	0.12437	1.94615	1.9699
BTG2	BTG family, member 2 [Source:HGNC Symbol;Acc:1131]	1	203274561	203274784	54	0.689156	0.547713	1.32405	2.79477	18.0919	38.0733	TSS+-2.5kb	RR_WT_EERR	0.921864	2.80332	4.25545	4.3282
SESN2	sestrin 2 [Source:HGNC Symbol;Acc:20746]	1	28586689	28586946	780	0.79518	0.17116	0.936525	3.13933	34.0313	38.0391	TSS+-2.5kb	RR_WT_EERR	0.255588	1.26347	2.77563	2.42663
MON2	MON2 homolog (S. cerevisiae) [Source:HGNC Symbol;Acc:29177]	12	62861022	62861239	534	0.848192	0.342321	0.904232	3.29246	11.3267	37.5611	TSS+-2.5kb	RR_WT_EERR	0.00969121	0.100482	0.949957	1.28536
LPAR3	lysophosphatidic acid receptor 3 [Source:HGNC Symbol;Acc:14298]	1	85394668	85394866	-35872	0.901204	0.102696	0.516704	2.25878	11.9417	37.4586	TSS+-2.5kb	RR_WT_EERR	1.03797	0.559724	0.839186	1.90355
GPC1	glypican 1 [Source:HGNC Symbol;Acc:4449]	2	241373396	241373657	-1561	0.636144	0.376553	0.32294	2.79477	21.2183	37.0147	TSS+-2.5kb	RR_WT_EERR	0.0411138	0.233721	0.701482	1.07302
AXL	AXL receptor tyrosine kinase [Source:HGNC Symbol;Acc:905]	19	41724473	41724735	-503	0.689156	0.82157	1.45323	5.32154	50.2269	36.7757	TSS+-2.5kb	RR_WT_EERR	0.601843	0.821564	2.70244	2.33317
PGF	placental growth factor [Source:HGNC Symbol;Acc:8893]	14	75413458	75413722	8896	0.742168	0.308089	1.25947	1.2251	13.7355	36.1952	TSS+-2.5kb	WT_EERR	1.00134	1.52187	2.7808	2.72113
USP31	ubiquitin specific peptidase 31 [Source:HGNC Symbol;Acc:20060]	16	23161006	23161252	-539	0.318072	1e-05	1.00111	2.60334	19.117	35.922	TSS+-2.5kb	RR_WT_EERR	0.0153239	0.0829819	0.725887	1.19393
CYP4F2	cytochrome P450, family 4, subfamily F, polypeptide 2 [Source:HGNC Symbol;Acc:2645]	19	16003547	16003878	5171	1e-05	0.239625	0	14.7778	82.1569	35.7855	gene_body	RR_WT_EERR	0.0495324	0.581144	1.65746	0.0910332
ACYP2	acylphosphatase 2, muscle type [Source:HGNC Symbol;Acc:180]	2	54350140	54350353	7707	0.371084	0.410785	1.0657	3.25418	13.4793	35.6489	gene_body	RR_WT_EERR	0.0731401	0.34994	0.861905	1.27652
EPHA2	EPH receptor A2 [Source:HGNC Symbol;Acc:3386]	1	16482501	16482725	-32	0.424096	2.32778	0.839644	6.01066	7.58529	35.2733	TSS+-2.5kb	RR_WT_EERR	-0.148912	0.247053	0.742236	1.15364
FOXO6	forkhead box O6 [Source:HGNC Symbol;Acc:24814]	1	41788997	41789199	-38495	0.371084	0.273857	0.80735	3.13933	40.284	35.0684	other	RR_WT_EERR	0.516798	0.4317	0.933075	1.53968
WSCD2	WSC domain containing 2 [Source:HGNC Symbol;Acc:29117]	12	108550595	108550809	27455	0.053012	2.05392	0.64588	1.30167	11.993	34.9659	gene_body	WT_EERR	0.134659	0.202097	0.423388	1.08349
HHAT	hedgehog acyltransferase [Source:HGNC Symbol;Acc:18270]	1	210494957	210495185	-6524	0.053012	1.33505	0.193764	8.88199	52.482	34.9318	distal	RR_WT_EERR	0.209398	0.31322	1.16699	1.23361
KCNJ12	potassium inwardly-rectifying channel, subfamily J, member 12 [Source:HGNC Symbol;Acc:6258]	17	21299666	21299891	20080	0.26506	1.54044	0.968819	5.55125	27.1123	34.8635	gene_body	RR_WT_EERR	0.110268	0.0165399	0.677987	1.29385
TACC2	transforming, acidic coiled-coil containing protein 2 [Source:HGNC Symbol;Acc:11523]	10	123844930	123845127	96340	1e-05	0.102696	0.548998	2.25878	17.8357	34.8635	gene_body	RR_WT_EERR	0.39345	0.123182	0.590919	1.08916
NINJ1	ninjurin 1 [Source:HGNC Symbol;Acc:7824]	9	95895008	95895250	1440	0.053012	0.0342321	0.419822	0.229707	19.732	34.8294	TSS+-2.5kb	WT_EERR	0.30362	0.506837	1.54341	1.6499
MR1	major histocompatibility complex, class I-related [Source:HGNC Symbol;Acc:4975]	1	181010722	181010906	7748	1.00723	0.82157	1.35635	1.95251	9.99413	34.1806	gene_body	WT_EERR	0.171751	0.599689	1.26637	1.82838
SLC46A1	solute carrier family 46 (folate transporter), member 1 [Source:HGNC Symbol;Acc:30521]	17	26750545	26750768	-17429	0.53012	1.23235	0	1.18682	46.6393	34.0781	distal	WT_EERR	0.0137056	-0.140426	1.0814	0.315487
SULF2	sulfatase 2 [Source:HGNC Symbol;Acc:20392]	20	46412178	46412347	3097	0.212048	0.273857	0.871938	1.76109	15.3756	33.7708	TSS+-2.5kb	WT_EERR	0.061975	0.288123	1.51059	1.36585
TM7SF3	transmembrane 7 superfamily member 3 [Source:HGNC Symbol;Acc:23049]	12	27165914	27166109	1355	1e-05	0.0684642	0.226058	1.11025	37.4139	33.7367	TSS+-2.5kb	WT_EERR	0.152587	0.407271	1.37072	1.04152
ASCC3	activating signal cointegrator 1 complex subunit 3 [Source:HGNC Symbol;Acc:18697]	6	101328678	101328951	433	0.477108	0.82157	1.45323	7.81003	39.7203	33.7025	TSS+-2.5kb	RR_WT_EERR	0.08047	0.893033	1.59715	1.28625
COL7A1	collagen, type VII, alpha 1 [Source:HGNC Symbol;Acc:2214]	3	48632954	48633225	-390	0.159036	1.02696	1.6147	3.63702	13.3255	33.1562	TSS+-2.5kb	RR_WT_EERR	0.124007	0.503236	1.95894	2.8114
MAPKBP1	mitogen-activated protein kinase binding protein 1 [Source:HGNC Symbol;Acc:29536]	15	42083196	42083397	16665	0.53012	2.22509	0.226058	2.29707	9.78913	33.1562	gene_body	WT_EERR	-0.00875936	0.0461628	0.729752	1.40833
ABCA12	ATP-binding cassette, sub-family A (ABC1), member 12 [Source:HGNC Symbol;Acc:14637]	2	216002559	216002747	497	0.318072	0.342321	0	4.63242	20.5008	32.7464	TSS+-2.5kb	RR_WT_EERR	-0.0560877	2.07804	4.30059	4.18326
WFDC5	WAP four-disulfide core domain 5 [Source:HGNC Symbol;Acc:20477]	20	43743216	43743431	489	0.159036	0.958498	1.16258	0.612551	9.12285	32.0294	TSS+-2.5kb	WT_EERR	-0.294916	-0.352188	1.47081	3.35124
FRS2	fibroblast growth factor receptor substrate 2 [Source:HGNC Symbol;Acc:16971]	12	69864677	69864914	667	1e-05	0.684642	1.58241	2.67991	22.4996	31.5172	TSS+-2.5kb	RR_WT_EERR	0.125368	0.416479	0.940301	1.04594
KIAA0284	KIAA0284 [Source:HGNC Symbol;Acc:20362]	14	105333793	105334032	2296	0.159036	0.924266	0.387528	0.880543	13.1718	30.7318	TSS+-2.5kb	WT_EERR	0.241396	0.550632	1.05543	1.47799
BTG2	BTG family, member 2 [Source:HGNC Symbol;Acc:1131]	1	203275719	203275948	1215	1.53735	3.59437	0.613586	5.74267	27.061	30.6976	TSS+-2.5kb	WT_EERR	0.921864	2.80332	4.25545	4.3282
PGF	placental growth factor [Source:HGNC Symbol;Acc:8893]	14	75419773	75420033	2583	0.26506	1e-05	0.16147	3.4456	53.0458	30.6635	TSS+-2.5kb	RR_WT_EERR	1.00134	1.52187	2.7808	2.72113
CALD1	caldesmon 1 [Source:HGNC Symbol;Acc:1441]	7	134530260	134530443	101349	0.424096	0.0342321	0.258352	3.98158	25.4722	30.5952	TSS+-2.5kb	RR_WT_EERR	-0.186861	0.247135	1.17657	0.783539
AKR1B10	aldo-keto reductase family 1, member B10 (aldose reductase) [Source:HGNC Symbol;Acc:382]	7	134200916	134201116	-11327	1e-05	1.60891	0	0.765689	12.4542	30.0489	distal	WT_EERR	-0.0596729	0.103046	1.11171	1.50413
C2orf55	chromosome 2 open reading frame 55 [Source:HGNC Symbol;Acc:33454]	2	99530071	99530289	22541	0.689156	1.40352	0	2.10565	3.79265	29.9464	gene_body	WT_EERR	0.533198	1.3801	3.14412	4.84349
NOS1AP	nitric oxide synthase 1 (neuronal) adaptor protein [Source:HGNC Symbol;Acc:16859]	1	162029671	162029853	-9801	0.212048	2.43048	0.710468	1.53138	12.8642	29.9464	distal	WT_EERR	-0.101396	0.734295	1.49952	1.50011
PTAFR	platelet-activating factor receptor [Source:HGNC Symbol;Acc:9582]	1	28503739	28503963	16595	1.85542	0.239625	1.03341	3.17761	13.3255	29.8098	TSS+-2.5kb	WT_EERR	0.164867	0.44048	2.31518	3.17697
SERPINB5	serpin peptidase inhibitor, clade B (ovalbumin), member 5 [Source:HGNC Symbol;Acc:8949]	18	61143898	61144095	3	0.848192	1e-05	1.0657	0.727405	21.9358	29.6391	TSS+-2.5kb	WT_EERR	-0.117416	-0.176703	2.36722	2.66823
FDXR	ferredoxin reductase [Source:HGNC Symbol;Acc:3642]	17	72868994	72869227	45	1.00723	1e-05	1.77617	6.12551	14.4531	29.5367	TSS+-2.5kb	RR_WT_EERR	1.11211	3.37733	4.70454	4.63623
INSM1	insulinoma-associated 1 [Source:HGNC Symbol;Acc:6090]	20	20341199	20341368	-7481	0.53012	1e-05	0.258352	0.497698	4.92019	29.2293	gene_body	WT_EERR	0.0661687	0.388222	0.925954	1.83294
VWCE	von Willebrand factor C and EGF domains [Source:HGNC Symbol;Acc:26487]	11	61065200	61065407	-2408	1e-05	0.890034	0.16147	1.56966	23.0634	29.0245	TSS+-2.5kb	WT_EERR	-0.00604696	0.0262182	1.06509	1.7146
TGFBRAP1	transforming growth factor, beta receptor associated protein 1 [Source:HGNC Symbol;Acc:16836]	2	105945114	105945312	1277	1.43132	0.616177	0.80735	2.29707	23.4221	28.922	TSS+-2.5kb	WT_EERR	0.0164251	0.124524	0.694674	1.21704
LIF	leukemia inhibitory factor (cholinergic differentiation factor) [Source:HGNC Symbol;Acc:6596]	22	30648848	30649055	-6112	0.106024	0.479249	0.387528	1.91422	12.4542	28.7854	gene_body	WT_EERR	-0.180832	0.964097	1.72283	1.33286
KCTD12	potassium channel tetramerisation domain containing 12 [Source:HGNC Symbol;Acc:14678]	13	77096242	77096467	364185	0.159036	1e-05	0.871938	6.58493	26.8048	28.7854	other	RR_WT_EERR	-0.0615401	-0.0820355	-0.884988	-1.04802
FOXO6	forkhead box O6 [Source:HGNC Symbol;Acc:24814]	1	41786180	41786419	-41294	0.106024	0.753106	1.00111	0	5.1252	28.7513	other	WT_EERR	0.516798	0.4317	0.933075	1.53968
OAS1	2'-5'-oligoadenylate synthetase 1, 40/46kDa [Source:HGNC Symbol;Acc:8086]	12	113259963	113260223	-84488	1e-05	0.308089	0.419822	1.2251	20.3983	28.683	gene_body	WT_EERR	0.201749	0.350446	0.392248	1.25038
KAT2B	K(lysine) acetyltransferase 2B [Source:HGNC Symbol;Acc:8638]	3	20122663	20122847	41241	1.43132	1.30082	0.710468	0.574267	9.1741	28.6147	gene_body	WT_EERR	0.310047	0.827156	0.994378	1.15986
UBASH3B	ubiquitin associated and SH3 domain containing B [Source:HGNC Symbol;Acc:29884]	11	122534428	122534632	8148	0.26506	0.0684642	0.548998	1.91422	9.78913	28.5123	gene_body	WT_EERR	-0.0492899	0.285132	1.66787	2.52644
FA2H	fatty acid 2-hydroxylase [Source:HGNC Symbol;Acc:21197]	16	74871131	74871290	-62481	0.954216	1.02696	0	1.91422	11.4292	28.4781	other	WT_EERR	0.322322	0.265178	0.668371	1.37271
GPR17	G protein-coupled receptor 17 [Source:HGNC Symbol;Acc:4471]	2	128395603	128395878	-7698	0.159036	0.239625	0.678174	0.535982	8.20031	28.444	TSS+-2.5kb	WT_EERR	0.188434	-0.0104022	0.48188	1.5965
TUSC1	tumor suppressor candidate 1 [Source:HGNC Symbol;Acc:31010]	9	25677365	25677578	1384	0.371084	0.479249	0.871938	3.59874	8.04656	28.4098	TSS+-2.5kb	RR_WT_EERR	0.0816736	0.270934	0.714894	1.07085
CFLAR	CASP8 and FADD-like apoptosis regulator [Source:HGNC Symbol;Acc:1876]	2	201983450	201983695	2746	0.424096	0.410785	1.67929	1.95251	11.0704	28.2732	TSS+-2.5kb	WT_EERR	-0.0911504	0.33645	1.27952	1.57587
C12orf5	chromosome 12 open reading frame 5 [Source:HGNC Symbol;Acc:1185]	12	4430673	4430905	419	0.477108	1.95123	0.678174	3.90501	27.9836	28.1708	TSS+-2.5kb	RR_WT_EERR	0.351338	1.84679	2.64421	2.46871
SLC9A3R1	solute carrier family 9 (sodium/hydrogen exchanger), member 3 regulator 1 [Source:HGNC Symbol;Acc:11075]	17	72754740	72754972	10094	0.26506	0.650409	0.936525	2.10565	12.813	28.1708	gene_body	RR_WT_EERR	0.373434	0.521791	1.358	1.83192
TUSC1	tumor suppressor candidate 1 [Source:HGNC Symbol;Acc:31010]	9	25678533	25678763	207	1.59036	0.342321	3.55234	4.82384	6.97027	28.1025	TSS+-2.5kb	EE_RR_WT_EERR	0.0816736	0.270934	0.714894	1.07085
PHLDA3	pleckstrin homology-like domain, family A, member 3 [Source:HGNC Symbol;Acc:8934]	1	201445806	201446005	-7541	0.159036	0.99273	1.25947	1.87594	12.1467	27.8976	distal	WT_EERR	0.818018	2.00772	2.8621	2.58503
STX6	syntaxin 6 [Source:HGNC Symbol;Acc:11441]	1	180991167	180991403	761	1e-05	0.616177	1.58241	2.14393	9.12285	27.6586	TSS+-2.5kb	RR_WT_EERR	0.271677	0.625554	2.23901	3.18247
CAV1	caveolin 1, caveolae protein, 22kDa [Source:HGNC Symbol;Acc:1527]	7	116164821	116165056	100	0.26506	0.581945	0.871938	1.2251	4.56143	27.5562	TSS+-2.5kb	WT_EERR	0.992693	1.23042	5.37618	7.47038
CD82	CD82 molecule [Source:HGNC Symbol;Acc:6210]	11	44586196	44586448	346	0.477108	0.273857	1.42094	2.7182	18.8095	27.5562	TSS+-2.5kb	RR_WT_EERR	0.231167	0.389683	0.971671	1.40487
FA2H	fatty acid 2-hydroxylase [Source:HGNC Symbol;Acc:21197]	16	74901678	74901878	-93049	0.26506	1.67737	0.129176	2.52677	35.8764	27.4879	distal	WT_EERR	0.322322	0.265178	0.668371	1.37271
SAC3D1	SAC3 domain containing 1 [Source:HGNC Symbol;Acc:30179]	11	64808689	64808942	443	0.212048	0.205392	0.968819	2.7182	20.9621	27.1806	TSS+-2.5kb	RR_WT_EERR	0.103824	0.352061	0.842358	1.08444
ZBBX	zinc finger, B-box domain containing [Source:HGNC Symbol;Acc:26245]	3	167097851	167098100	1158	0.636144	0.479249	0.871938	2.25878	18.0407	27.044	TSS+-2.5kb	RR_WT_EERR	-0.029012	-0.0734459	1.18421	0.68633
ORAI3	ORAI calcium release-activated calcium modulator 3 [Source:HGNC Symbol;Acc:28185]	16	30961559	30961756	1271	0.106024	0.684642	0.129176	0.535982	14.8118	27.0098	TSS+-2.5kb	WT_EERR	0.36406	0.771953	1.26778	1.31585
C1orf187	chromosome 1 open reading frame 187 [Source:HGNC Symbol;Acc:25054]	1	11766442	11766677	14774	0.26506	0.102696	1.13029	1.2251	10.7629	26.8391	gene_body	WT_EERR	0.191071	0.17977	4.64523	4.75552
CHST3	carbohydrate (chondroitin 6) sulfotransferase 3 [Source:HGNC Symbol;Acc:1971]	10	73736876	73737103	12867	0.053012	0.17116	0.64588	1.30167	6.45775	26.8049	gene_body	WT_EERR	0.212701	0.22389	0.95924	1.63772
FA2H	fatty acid 2-hydroxylase [Source:HGNC Symbol;Acc:21197]	16	74847145	74847373	-38530	1e-05	1.23235	1.22717	3.86673	12.1467	26.7367	other	RR_WT_EERR	0.322322	0.265178	0.668371	1.37271
LAMC1	laminin, gamma 1 (formerly LAMB2) [Source:HGNC Symbol;Acc:6492]	1	182992830	182993108	373	0.689156	0.342321	1.90534	4.59414	9.1741	26.7025	TSS+-2.5kb	RR_WT_EERR	0.114461	0.315023	0.761267	1.08335
UTP15	UTP15, U3 small nucleolar ribonucleoprotein, homolog (S. cerevisiae) [Source:HGNC Symbol;Acc:25758]	5	72861125	72861348	-31	0.26506	0.0342321	0.871938	0.880543	7.32903	26.7025	TSS+-2.5kb	WT_EERR	-0.221066	-1.06447	-1.01699	-1.10948
KCNJ12	potassium inwardly-rectifying channel, subfamily J, member 12 [Source:HGNC Symbol;Acc:6258]	17	21279197	21279427	-386	1e-05	0.787338	0.355234	1.83765	27.5736	26.4976	TSS+-2.5kb	WT_EERR	0.110268	0.0165399	0.677987	1.29385
BLOC1S2	biogenesis of lysosomal organelles complex-1, subunit 2 [Source:HGNC Symbol;Acc:20984]	10	102045821	102046005	525	0.053012	0.342321	0.710468	1.53138	24.0372	26.4635	TSS+-2.5kb	WT_EERR	0.128364	0.375584	1.23267	1.14971
CDH8	cadherin 8, type 2 [Source:HGNC Symbol;Acc:1767]	16	62067891	62068019	2783	1e-05	0.0684642	0	4.09644	16.8619	26.4635	gene_body	RR_WT_EERR	-0.10842	0.522174	1.20668	1.75685
TMEM56	transmembrane protein 56 [Source:HGNC Symbol;Acc:26477]	1	95563959	95564157	-18835	0.848192	0.99273	1.35635	1.95251	20.6033	26.4635	distal	WT_EERR	0.727808	1.06267	0.845304	0.657788
GPR87	G protein-coupled receptor 87 [Source:HGNC Symbol;Acc:4538]	3	151033764	151033943	886	1e-05	0.581945	0	2.02908	35.2101	26.0196	TSS+-2.5kb	RR_WT_EERR	-0.350531	1.18953	3.80912	3.01359
DUSP14	dual specificity phosphatase 14 [Source:HGNC Symbol;Acc:17007]	17	35851370	35851577	1537	0.371084	1e-05	0.936525	1.76109	10.1991	25.883	TSS+-2.5kb	WT_EERR	0.112916	0.159957	1.47937	1.36907
KIAA0247	KIAA0247 [Source:HGNC Symbol;Acc:19956]	14	70079636	70079794	1403	1e-05	1e-05	0.129176	0.650836	14.1455	25.883	TSS+-2.5kb	WT_EERR	-0.00591866	0.386673	1.39863	1.55644
LCE1B	late cornified envelope 1B [Source:HGNC Symbol;Acc:16611]	1	152783645	152783840	-704	2.2265	1.12966	0.839644	1.64623	21.1158	25.7464	TSS+-2.5kb	WT_EERR	-0.368036	0.17864	4.02484	3.19259
SPATA18	spermatogenesis associated 18 homolog (rat) [Source:HGNC Symbol;Acc:29579]	4	52923513	52923674	6097	0.159036	0.136928	0.193764	4.13472	34.3901	25.6781	gene_body	RR_WT_EERR	0.426194	3.8851	4.97086	4.64986
WNT4	wingless-type MMTV integration site family, member 4 [Source:HGNC Symbol;Acc:12783]	1	22463988	22464189	6373	1e-05	0.445017	1.93764	2.2205	9.53287	25.3025	gene_body	RR_WT_EERR	-0.303699	0.240488	2.45933	3.69202
FBRSL1	fibrosin-like 1 [Source:HGNC Symbol;Acc:29308]	12	133101109	133101358	35097	0.477108	0.17116	0.710468	0.34456	9.22535	25.2001	gene_body	WT_EERR	0.124101	-0.0127305	0.46752	1.27459
HHAT	hedgehog acyltransferase [Source:HGNC Symbol;Acc:18270]	1	210502556	210502810	1088	0.636144	0.136928	0.936525	1.95251	13.838	24.961	TSS+-2.5kb	WT_EERR	0.209398	0.31322	1.16699	1.23361
WDFY2	WD repeat and FYVE domain containing 2 [Source:HGNC Symbol;Acc:20482]	13	52158024	52158221	-521	1e-05	1e-05	0.936525	1.53138	6.30399	24.9269	TSS+-2.5kb	WT_EERR	-0.0398891	-0.146406	0.168715	1.32323
DAB2IP	DAB2 interacting protein [Source:HGNC Symbol;Acc:17294]	9	124313138	124313348	-16092	0.318072	0.616177	0.258352	1.56966	12.7105	24.3806	distal	WT_EERR	0.38704	0.619589	1.27296	2.33741
MAD1L1	MAD1 mitotic arrest deficient-like 1 (yeast) [Source:HGNC Symbol;Acc:6762]	7	2250825	2251079	21925	0.848192	0.479249	0.516704	1.87594	9.89163	24.244	TSS+-2.5kb	WT_EERR	0.110569	0.20803	1.44224	0.941901
MAD1L1	MAD1 mitotic arrest deficient-like 1 (yeast) [Source:HGNC Symbol;Acc:6762]	7	2219737	2219936	53041	0.53012	1e-05	0.516704	1.7228	13.6843	24.1415	gene_body	WT_EERR	0.110569	0.20803	1.44224	0.941901
ZNF667	zinc finger protein 667 [Source:HGNC Symbol;Acc:28854]	19	56988089	56988273	588	0.053012	1e-05	0.32294	0.0382845	14.7093	24.0391	TSS+-2.5kb	WT_EERR	0.0039749	0.214296	2.17793	2.33732
DCLK1	doublecortin-like kinase 1 [Source:HGNC Symbol;Acc:2700]	13	36698454	36698605	6937	0.053012	0.958498	0.355234	1.2251	5.07394	23.9708	gene_body	WT_EERR	0.311977	0.148941	2.54338	3.88001
MRPL49	mitochondrial ribosomal protein L49 [Source:HGNC Symbol;Acc:1176]	11	64889638	64889871	100	0.26506	0.958498	1.13029	1.64623	12.7105	23.9025	TSS+-2.5kb	WT_EERR	0.114167	0.326893	1.43118	1.86689
EPSTI1	epithelial stromal interaction 1 (breast) [Source:HGNC Symbol;Acc:16465]	13	43577230	43577415	-10916	0.53012	3.79976	1.19488	3.33075	24.8572	23.9025	distal	WT_EERR	-0.146005	-0.207377	-0.697938	-1.0166
SLC38A3	solute carrier family 38, member 3 [Source:HGNC Symbol;Acc:18044]	3	50249611	50249824	7039	0.26506	0.890034	1.13029	2.75648	17.1182	23.7318	gene_body	RR_WT_EERR	0.160422	0.412098	0.655968	1.27304
TRANK1	tetratricopeptide repeat and ankyrin repeat containing 1 [Source:HGNC Symbol;Acc:29011]	3	36983319	36983479	3148	1e-05	0.17116	0.548998	1.03368	15.2731	23.6976	gene_body	WT_EERR	-0.0627479	0.53746	0.898366	1.23704
SLC25A45	solute carrier family 25, member 45 [Source:HGNC Symbol;Acc:27442]	11	65149665	65149903	1387	0.106024	0.787338	1.64699	2.33535	16.2981	23.5952	TSS+-2.5kb	RR_WT_EERR	-0.171679	0.128105	1.02414	1.12139
SFN	stratifin [Source:HGNC Symbol;Acc:10773]	1	27191465	27191693	1947	0.26506	1.67737	1.25947	6.58493	18.0407	23.561	TSS+-2.5kb	RR_WT_EERR	-0.0824302	0.0987183	2.20979	2.81726
LIF	leukemia inhibitory factor (cholinergic differentiation factor) [Source:HGNC Symbol;Acc:6596]	22	30641749	30642000	965	0.424096	0.581945	0.839644	5.93409	42.2829	23.5269	TSS+-2.5kb	RR_WT_EERR	-0.180832	0.964097	1.72283	1.33286
PPM1D	protein phosphatase, Mg2+/Mn2+ dependent, 1D [Source:HGNC Symbol;Acc:9277]	17	58677506	58677753	76	1e-05	0.753106	0.936525	2.06736	22.0896	23.4927	TSS+-2.5kb	RR_WT_EERR	0.191513	0.853542	1.85932	1.68088
CMTM4	CKLF-like MARVEL transmembrane domain containing 4 [Source:HGNC Symbol;Acc:19175]	16	66740030	66740230	-9521	0.371084	0.17116	0.775056	1.56966	6.71401	23.4927	distal	WT_EERR	0.68658	0.763171	1.11856	2.01182
FAM13C	family with sequence similarity 13, member C [Source:HGNC Symbol;Acc:19371]	10	61122238	61122456	591	1e-05	0.342321	0.839644	1.64623	5.2277	23.4586	TSS+-2.5kb	WT_EERR	0.444739	1.02489	2.8652	3.47666
CACNA2D2	calcium channel, voltage-dependent, alpha 2/delta subunit 2 [Source:HGNC Symbol;Acc:1400]	3	50533781	50533925	7821	0.371084	0.547713	0.355234	0.382845	10.1991	23.4245	gene_body	WT_EERR	0.231057	0.356588	0.867134	1.26632
FAM132A	family with sequence similarity 132, member A [Source:HGNC Symbol;Acc:32308]	1	1194615	1194823	-12618	0.318072	1.84853	0.452116	0.727405	6.86776	23.3562	gene_body	WT_EERR	-0.228751	0.216074	1.46856	2.57717
SCHIP1	schwannomin interacting protein 1 [Source:HGNC Symbol;Acc:15678]	3	159570911	159571131	13372	0.159036	0.855802	0.452116	1.83765	5.27895	23.2879	TSS+-2.5kb	WT_EERR	-0.14871	0.415028	1.44155	1.25715
PLCL2	phospholipase C-like 2 [Source:HGNC Symbol;Acc:9064]	3	16926624	16926871	82589	0.106024	0.958498	0.613586	2.10565	8.45657	22.9123	TSS+-2.5kb	RR_WT_EERR	0.121962	0.14749	1.35548	1.77801
LFNG	LFNG O-fucosylpeptide 3-beta-N-acetylglucosaminyltransferase [Source:HGNC Symbol;Acc:6560]	7	2549522	2549750	-2526	0.53012	0.17116	1.00111	3.25418	11.2754	22.9123	TSS+-2.5kb	RR_WT_EERR	-0.0142483	-0.186289	0.380303	1.03918
FOSL1	FOS-like antigen 1 [Source:HGNC Symbol;Acc:13718]	11	65666584	65666838	1332	0.26506	1e-05	0.678174	2.37364	23.2684	22.8781	TSS+-2.5kb	RR_WT_EERR	0.0731746	1.49033	2.21216	2.12524
CEP120	centrosomal protein 120kDa [Source:HGNC Symbol;Acc:26690]	5	122758828	122759065	339	1e-05	0.753106	2.19599	3.02447	17.1182	22.6732	TSS+-2.5kb	EE_RR_WT_EERR	0.325842	0.522769	1.13237	1.23396
TP53I11	tumor protein p53 inducible protein 11 [Source:HGNC Symbol;Acc:16842]	11	44895197	44895366	77558	0.79518	0.958498	0.452116	0	8.50783	22.6732	gene_body	WT_EERR	0.202851	0.664411	0.593953	1.22749
MICALL2	MICAL-like 2 [Source:HGNC Symbol;Acc:29672]	7	1491830	1492043	7201	0.318072	0.99273	0.678174	0.535982	17.2207	22.6391	TSS+-2.5kb	WT_EERR	0.345079	0.461241	1.57395	2.01546
ISCU	iron-sulfur cluster scaffold homolog (E. coli) [Source:HGNC Symbol;Acc:29882]	12	108956688	108956917	445	0.53012	1.23235	0.452116	1.45481	14.9143	22.4684	TSS+-2.5kb	WT_EERR	-0.0443384	0.354161	1.0467	0.982902
POLR3GL	polymerase (RNA) III (DNA directed) polypeptide G (32kD)-like [Source:HGNC Symbol;Acc:28466]	1	145455863	145456047	14432	0.636144	2.60164	1.22717	1.91422	4.51017	22.4342	distal	EERR	0.224719	0.476108	1.08259	0.950778
AMOTL1	angiomotin like 1 [Source:HGNC Symbol;Acc:17811]	11	94439471	94439655	-33	1.59036	0.342321	0	1.7228	15.4781	22.2976	TSS+-2.5kb	WT_EERR	-0.0237121	-0.0218653	1.24675	1.81894
GRHL1	grainyhead-like 1 (Drosophila) [Source:HGNC Symbol;Acc:17923]	2	10049374	10049525	-35891	1e-05	0.753106	0.0968819	0	5.68897	22.2635	gene_body	WT_EERR	0.511781	0.484626	0.908539	1.0844
COL7A1	collagen, type VII, alpha 1 [Source:HGNC Symbol;Acc:2214]	3	48635780	48635994	-3188	0.53012	0.273857	0.032294	0.34456	16.0419	22.2293	TSS+-2.5kb	WT_EERR	0.124007	0.503236	1.95894	2.8114
EI24	etoposide induced 2.4 mRNA [Source:HGNC Symbol;Acc:13276]	11	125439240	125439504	261	0.26506	0.99273	0.839644	6.47007	18.1432	22.2293	TSS+-2.5kb	RR_WT_EERR	0.234261	1.05382	1.37389	1.41127
RPS6KA1	ribosomal protein S6 kinase, 90kDa, polypeptide 1 [Source:HGNC Symbol;Acc:10430]	1	26857801	26858001	1650	0.26506	0.924266	0.548998	2.2205	12.1467	22.1952	TSS+-2.5kb	RR_WT_EERR	0.486093	0.449402	1.93579	1.80938
SEC22A	SEC22 vesicle trafficking protein homolog A (S. cerevisiae) [Source:HGNC Symbol;Acc:20260]	3	123032734	123032915	112051	1.06024	0.82157	0.452116	1.49309	6.25274	22.1952	gene_body	WT_EERR	0.109339	0.0720591	0.70002	1.09306
BMP7	bone morphogenetic protein 7 [Source:HGNC Symbol;Acc:1074]	20	55838343	55838548	3239	0.53012	1e-05	0.226058	1.33996	11.0704	22.1952	TSS+-2.5kb	WT_EERR	0.176589	0.0444083	0.683861	1.57166
PLLP	plasmolipin [Source:HGNC Symbol;Acc:18553]	16	57334701	57334801	-16153	1e-05	0.0684642	0	0	4.10016	22.1952	distal	WT_EERR	0.0489793	0.269328	0.264088	1.1131
CMIP	c-Maf inducing protein [Source:HGNC Symbol;Acc:24319]	16	81480246	81480431	1564	0.424096	1e-05	0.32294	0.727405	4.40767	22.161	TSS+-2.5kb	WT_EERR	0.410348	0.681684	0.675666	1.31122
SMAD5	SMAD family member 5 [Source:HGNC Symbol;Acc:6771]	5	135444157	135444315	-24297	0.79518	1e-05	0.355234	1.83765	29.0086	22.0927	distal	WT_EERR	0.233734	0.266455	0.708651	1.28875
SERTAD1	SERTA domain containing 1 [Source:HGNC Symbol;Acc:17932]	19	40931939	40932173	-125	1.21928	0.136928	0.775056	0.68912	23.0634	21.9903	TSS+-2.5kb	WT_EERR	0.35433	0.410584	1.1525	0.808993
RHBDF2	rhomboid 5 homolog 2 (Drosophila) [Source:HGNC Symbol;Acc:20788]	17	74497571	74497796	-176	0.53012	0.342321	0.516704	0.153138	6.66276	21.9562	TSS+-2.5kb	WT_EERR	0.201429	0.0307663	1.50958	2.54392
NOP16	NOP16 nucleolar protein homolog (yeast) [Source:HGNC Symbol;Acc:26934]	5	175824236	175824512	-8399	0.424096	0.239625	0.613586	0.191422	13.5818	21.8879	gene_body	WT_EERR	-0.293046	-0.513077	-1.08981	-1.14119
KSR1	kinase suppressor of ras 1 [Source:HGNC Symbol;Acc:6465]	17	25846219	25846432	62656	0.106024	0.376553	0.355234	0.34456	13.633	21.8196	gene_body	WT_EERR	0.105655	0.1857	1.28654	1.85536
PADI3	peptidyl arginine deiminase, type III [Source:HGNC Symbol;Acc:18337]	1	17591798	17591971	16292	0.159036	0.0342321	0.129176	0.612551	7.53404	21.7854	gene_body	WT_EERR	-0.392156	0.0432808	1.59675	2.8859
ZNF79	zinc finger protein 79 [Source:HGNC Symbol;Acc:13153]	9	130186760	130186997	218	0.106024	1.74584	0.710468	2.56506	19.6808	21.7513	TSS+-2.5kb	WT_EERR	0.10316	0.783964	1.81613	1.72768
RALGAPB	Ral GTPase activating protein, beta subunit (non-catalytic) [Source:HGNC Symbol;Acc:29221]	20	37101400	37101633	58	0.53012	0.308089	1.00111	1.83765	7.63654	21.7513	TSS+-2.5kb	WT_EERR	0.117137	0.154806	1.19174	1.23303
IP6K3	inositol hexakisphosphate kinase 3 [Source:HGNC Symbol;Acc:17269]	6	33720138	33720315	-5465	0.477108	0.684642	0.80735	2.18221	12.6592	21.6488	distal	RR_WT_EERR	-0.00493235	0.512514	2.09045	2.26287
RNF19B	ring finger protein 19B [Source:HGNC Symbol;Acc:26886]	1	33429412	33429624	767	0.79518	0.17116	0.32294	2.56506	14.4018	21.6147	TSS+-2.5kb	RR_WT_EERR	0.455868	0.910751	2.07122	2.20028
FOXL2	forkhead box L2 [Source:HGNC Symbol;Acc:1092]	3	138665043	138665276	822	0.318072	1.64314	0.871938	2.48849	7.43154	21.5464	TSS+-2.5kb	WT_EERR	0.184472	0.294116	0.874492	1.40915
PPP1R14C	protein phosphatase 1, regulatory (inhibitor) subunit 14C [Source:HGNC Symbol;Acc:14952]	6	150437775	150437969	-26339	1e-05	1.917	0.387528	0.34456	5.1252	21.4098	other	WT_EERR	0.475163	0.889082	2.07659	2.47612
ITGA3	integrin, alpha 3 (antigen CD49C, alpha 3 subunit of VLA-3 receptor) [Source:HGNC Symbol;Acc:6139]	17	48139929	48140144	6705	0.106024	0.82157	0.290646	4.47928	9.73787	21.4098	gene_body	RR_WT_EERR	-0.110206	0.509407	0.898402	1.01948
KDM4B	lysine (K)-specific demethylase 4B [Source:HGNC Symbol;Acc:29136]	19	4977707	4977912	8686	0.212048	0.17116	0.226058	1.18682	10.6604	21.3757	gene_body	WT_EERR	0.115469	0.26876	1.10812	1.7231
EPPK1	epiplakin 1 [Source:HGNC Symbol;Acc:15577]	8	144960403	144960595	-7868	0.53012	0.753106	0.032294	0.842258	8.96909	21.2049	distal	WT_EERR	0.0974353	0.149035	3.31505	5.82097
KLHDC7A	kelch domain containing 7A [Source:HGNC Symbol;Acc:26791]	1	18807503	18807711	184	0.212048	1.33505	1.38864	2.83305	10.5067	21.1366	TSS+-2.5kb	RR_WT_EERR	-0.263566	0.89664	3.20176	2.49917
TMEM52	transmembrane protein 52 [Source:HGNC Symbol;Acc:27916]	1	1851068	1851321	-483	0.371084	0.513481	0.678174	1.83765	6.30399	21.0342	TSS+-2.5kb	WT_EERR	0.435711	0.530161	1.35757	2.90964
C7orf23	chromosome 7 open reading frame 23 [Source:HGNC Symbol;Acc:21707]	7	86850230	86850388	-407	0.53012	0.513481	1.0657	0.727405	8.61033	20.8976	TSS+-2.5kb	WT_EERR	-0.072128	-0.115408	0.9421	1.57847
HOGA1	4-hydroxy-2-oxoglutarate aldolase 1 [Source:HGNC Symbol;Acc:25155]	10	99343834	99344068	-128	0.53012	0.718874	0.419822	1.18682	5.38146	20.8293	TSS+-2.5kb	WT_EERR	-0.020322	-0.189078	0.833392	2.46326
PKN2	protein kinase N2 [Source:HGNC Symbol;Acc:9406]	1	89113116	89113239	-36727	1e-05	0.787338	1.38864	2.18221	10.9167	20.8293	gene_body	RR_WT_EERR	-0.0225896	0.0112283	-0.294251	-1.17652
PPIF	peptidylprolyl isomerase F [Source:HGNC Symbol;Acc:9259]	10	81020670	81020843	-86468	1e-05	0.136928	0.129176	0.918827	12.4542	20.8293	gene_body	WT_EERR	-0.267767	-1.04361	-0.417148	-0.504489
AMOTL1	angiomotin like 1 [Source:HGNC Symbol;Acc:17811]	11	94440185	94440351	672	0.742168	0.342321	0	0.306276	12.3005	20.6586	TSS+-2.5kb	WT_EERR	-0.0237121	-0.0218653	1.24675	1.81894
HS3ST4	heparan sulfate (glucosamine) 3-O-sulfotransferase 4 [Source:HGNC Symbol;Acc:5200]	16	25565178	25565364	-138075	0.106024	1e-05	0	9.87739	38.2852	20.6244	other	RR_WT_EERR	-0.0548287	-0.047243	0.968707	1.82959
SPSB1	splA/ryanodine receptor domain and SOCS box containing 1 [Source:HGNC Symbol;Acc:30628]	1	9352261	9352452	-582	0.159036	1.36928	0.258352	1.26339	5.48396	20.5562	TSS+-2.5kb	WT_EERR	0.125034	0.23599	0.429448	1.00182
ADRB1	adrenergic, beta-1-, receptor [Source:HGNC Symbol;Acc:285]	10	115784643	115784827	-19070	0.371084	2.70433	0.581292	4.51757	24.8572	20.5562	distal	WT_EERR	-0.271886	-0.259471	-1.16776	-1.47412
NTPCR	nucleoside-triphosphatase, cancer-related [Source:HGNC Symbol;Acc:28204]	1	233088757	233088892	2474	1e-05	1e-05	0	1.11025	12.0442	20.4879	TSS+-2.5kb	WT_EERR	0.101199	0.495284	1.21085	1.07801
IL7	interleukin 7 [Source:HGNC Symbol;Acc:6023]	8	79716950	79717165	700	0.159036	1e-05	0.129176	2.02908	3.33138	20.4879	TSS+-2.5kb	RR_WT_EERR	0.0370073	0.327766	0.859352	1.74816
HIPK3	homeodomain interacting protein kinase 3 [Source:HGNC Symbol;Acc:4915]	11	33280264	33280400	2115	0.053012	1.78007	0.0968819	0	2.46009	20.4196	TSS+-2.5kb	EERR	0.363389	0.0525096	0.704175	1.17333
C1orf187	chromosome 1 open reading frame 187 [Source:HGNC Symbol;Acc:25054]	1	11767778	11767981	16094	0.106024	0.82157	1.00111	0.918827	5.1252	20.2488	gene_body	WT_EERR	0.191071	0.17977	4.64523	4.75552
SDC1	syndecan 1 [Source:HGNC Symbol;Acc:10658]	2	20423970	20424208	1104	1e-05	0.102696	0.742762	2.56506	10.8654	20.2488	TSS+-2.5kb	RR_WT_EERR	0.576162	0.885998	3.00597	3.42504
VWCE	von Willebrand factor C and EGF domains [Source:HGNC Symbol;Acc:26487]	11	61068145	61068345	-5350	0.106024	0.205392	0.48441	2.33535	22.0896	20.2147	TSS+-2.5kb	RR_WT_EERR	-0.00604696	0.0262182	1.06509	1.7146
SFN	stratifin [Source:HGNC Symbol;Acc:10773]	1	27187776	27187918	-1785	0.742168	1.47198	0.419822	0.306276	9.22535	19.9074	TSS+-2.5kb	WT_EERR	-0.0824302	0.0987183	2.20979	2.81726
C17orf103	chromosome 17 open reading frame 103 [Source:HGNC Symbol;Acc:30770]	17	21154447	21154642	2177	1e-05	1e-05	0.904232	2.87133	6.91902	19.8049	TSS+-2.5kb	RR_WT_EERR	0.541625	2.24164	3.36606	3.84568
C14orf180	chromosome 14 open reading frame 180 [Source:HGNC Symbol;Acc:33795]	14	105046801	105047000	880	0.689156	0.342321	1.93764	0.612551	9.89163	19.8049	TSS+-2.5kb	WT_EERR	0.333139	0.874175	1.57113	2.01341
SULF2	sulfatase 2 [Source:HGNC Symbol;Acc:20392]	20	46366723	46366879	48558	0.053012	0.136928	0.581292	0.842258	8.09781	19.7366	TSS+-2.5kb	WT_EERR	0.061975	0.288123	1.51059	1.36585
AKR1B10	aldo-keto reductase family 1, member B10 (aldose reductase) [Source:HGNC Symbol;Acc:382]	7	134200776	134200894	-11508	1e-05	0.479249	0.904232	0.574267	3.74139	19.6683	distal	WT_EERR	-0.0596729	0.103046	1.11171	1.50413
FOXS1	forkhead box S1 [Source:HGNC Symbol;Acc:3735]	20	30433242	30433480	58	0.26506	0.239625	0.226058	0.68912	2.71635	19.6342	TSS+-2.5kb	WT_EERR	0.153403	0.26697	1.20824	2.12205
CTNNBIP1	catenin, beta interacting protein 1 [Source:HGNC Symbol;Acc:16913]	1	9969374	9969538	937	1.06024	0.342321	1.38864	1.14853	4.30517	19.6001	TSS+-2.5kb	WT_EERR	-0.234026	-0.135914	0.936611	1.67806
GADL1	glutamate decarboxylase-like 1 [Source:HGNC Symbol;Acc:27949]	3	31006215	31006353	-70028	1.06024	0.0684642	0.387528	1.03368	19.7833	19.6001	other	WT_EERR	0.175809	0.156129	0.576355	1.15068
TNFAIP8	tumor necrosis factor, alpha-induced protein 8 [Source:HGNC Symbol;Acc:17260]	5	118605094	118605241	781	1e-05	1e-05	0.258352	0	12.5567	19.4976	TSS+-2.5kb	WT_EERR	0.0265705	0.150094	1.46362	1.11358
ACYP2	acylphosphatase 2, muscle type [Source:HGNC Symbol;Acc:180]	2	54351944	54352051	9458	0.212048	0.410785	0	1.99079	11.6342	19.2927	gene_body	WT_EERR	0.0731401	0.34994	0.861905	1.27652
KIF5A	kinesin family member 5A [Source:HGNC Symbol;Acc:6323]	12	57961205	57961385	17515	0.318072	0.753106	0.839644	0.765689	3.53639	19.2927	gene_body	WT_EERR	0.303632	0.201821	0.554582	1.19424
TBC1D2	TBC1 domain family, member 2 [Source:HGNC Symbol;Acc:18026]	9	101070890	101071049	-53055	0.689156	0.376553	1.0657	0.497698	16.9131	18.8488	gene_body	WT_EERR	-0.0547002	0.326881	1.41252	1.70488
OGFRL1	opioid growth factor receptor-like 1 [Source:HGNC Symbol;Acc:21378]	6	71964163	71964349	-34249	2.06747	1.09543	0.129176	1.60795	5.48396	18.8488	gene_body	WT_EERR	0.515116	0.663928	0.622976	1.24072
METTL7A	methyltransferase like 7A [Source:HGNC Symbol;Acc:24550]	12	51322249	51322426	5083	0.106024	0.17116	0.387528	1.30167	24.6522	18.7122	gene_body	WT_EERR	-0.0376543	0.682007	1.92603	1.63792
TMEM52	transmembrane protein 52 [Source:HGNC Symbol;Acc:27916]	1	1877428	1877618	-26812	0.424096	1.40352	0.613586	2.9479	6.97027	18.7122	gene_body	RR_WT_EERR	0.435711	0.530161	1.35757	2.90964
FBXO22	F-box protein 22 [Source:HGNC Symbol;Acc:13593]	15	76196389	76196620	305	0.318072	1e-05	0.290646	1.87594	13.8893	18.6781	TSS+-2.5kb	WT_EERR	0.110629	0.907445	1.62745	1.46512
KLHDC7A	kelch domain containing 7A [Source:HGNC Symbol;Acc:26791]	1	18785210	18785356	-22140	1.80241	0.82157	1.74388	2.90962	3.28013	18.644	distal	EERR	-0.263566	0.89664	3.20176	2.49917
KDM4B	lysine (K)-specific demethylase 4B [Source:HGNC Symbol;Acc:29136]	19	4972916	4973127	3898	1e-05	0.0342321	0.516704	1.37824	11.788	18.644	gene_body	WT_EERR	0.115469	0.26876	1.10812	1.7231
STK11	serine/threonine kinase 11 [Source:HGNC Symbol;Acc:11389]	19	1213953	1214115	8237	1e-05	0.513481	0.613586	0.191422	3.28013	18.6098	gene_body	WT_EERR	0.0757306	0.204214	0.619947	1.22967
RIPK4	receptor-interacting serine-threonine kinase 4 [Source:HGNC Symbol;Acc:496]	21	43203626	43203767	-16431	0.371084	1e-05	0.16147	0	3.17762	18.5415	gene_body	WT_EERR	-0.155331	0.0235363	0.534561	1.40961
TP53INP1	tumor protein p53 inducible nuclear protein 1 [Source:HGNC Symbol;Acc:18022]	8	95961688	95961920	-166	0.689156	0.273857	0.742762	4.9387	32.5963	18.3708	TSS+-2.5kb	RR_WT_EERR	0.843393	2.34763	3.97289	4.20637
LHX4	LIM homeobox 4 [Source:HGNC Symbol;Acc:21734]	1	180179217	180179431	-20096	0.053012	0.753106	1.51782	3.82845	18.0407	18.3366	distal	RR_WT_EERR	-0.36374	-0.543701	-1.12634	-1.51703
SOCS4	suppressor of cytokine signaling 4 [Source:HGNC Symbol;Acc:19392]	14	55493801	55494034	-30	0.26506	1e-05	1.0657	1.79937	4.71518	18.2	TSS+-2.5kb	WT_EERR	0.0759464	0.0722737	0.621881	1.14366
PADI3	peptidyl arginine deiminase, type III [Source:HGNC Symbol;Acc:18337]	1	17604397	17604585	28899	0.106024	0.308089	0.678174	1.2251	13.428	18.1659	gene_body	WT_EERR	-0.392156	0.0432808	1.59675	2.8859
SLC9A3R1	solute carrier family 9 (sodium/hydrogen exchanger), member 3 regulator 1 [Source:HGNC Symbol;Acc:11075]	17	72756596	72756819	11945	0.212048	1.02696	1.03341	0.535982	12.198	18.0976	gene_body	WT_EERR	0.373434	0.521791	1.358	1.83192
KAT2B	K(lysine) acetyltransferase 2B [Source:HGNC Symbol;Acc:8638]	3	20119927	20120124	38511	0.159036	1e-05	0.290646	3.59874	28.1373	18.0293	gene_body	RR_WT_EERR	0.310047	0.827156	0.994378	1.15986
TMEM52	transmembrane protein 52 [Source:HGNC Symbol;Acc:27916]	1	1874654	1874828	-24030	0.583132	0.445017	1.64699	2.18221	6.35524	17.961	gene_body	RR_WT_EERR	0.435711	0.530161	1.35757	2.90964
TP53TG1	TP53 target 1 (non-protein coding) [Source:HGNC Symbol;Acc:17026]	7	86952452	86952595	22307	1e-05	1.02696	0.193764	1.79937	16.6056	17.8586	distal	WT_EERR	0.240676	1.02073	2.14767	1.56262
C20orf112	chromosome 20 open reading frame 112 [Source:HGNC Symbol;Acc:16106]	20	31172091	31172343	658	0.901204	0.753106	0.613586	0.842258	4.97144	17.7903	TSS+-2.5kb	WT_EERR	0.436348	0.25663	0.541981	1.68724
PCSK9	proprotein convertase subtilisin/kexin type 9 [Source:HGNC Symbol;Acc:20001]	1	55525854	55525995	20704	0.848192	1.60891	0	1.99079	8.86659	17.7561	gene_body	WT_EERR	0.178064	-0.173029	0.643804	1.25918
MR1	major histocompatibility complex, class I-related [Source:HGNC Symbol;Acc:4975]	1	181013872	181014007	10873	0.053012	0.376553	1.13029	0.803974	2.05008	17.722	gene_body	WT_EERR	0.171751	0.599689	1.26637	1.82838
MAPKBP1	mitogen-activated protein kinase binding protein 1 [Source:HGNC Symbol;Acc:29536]	15	42082990	42083130	16429	0.26506	0.0684642	0.452116	0.574267	2.40884	17.6537	gene_body	WT_EERR	-0.00875936	0.0461628	0.729752	1.40833
GPR56	G protein-coupled receptor 56 [Source:HGNC Symbol;Acc:4512]	16	57678116	57678235	15757	0.212048	0.82157	0.226058	0.153138	6.86776	17.5854	gene_body	WT_EERR	0.324076	-0.0242081	2.69817	3.03201
PODXL	podocalyxin-like [Source:HGNC Symbol;Acc:9171]	7	131238974	131239112	3932	0.424096	1.43775	0.48441	0.612551	6.04773	17.5854	TSS+-2.5kb	WT_EERR	0.255744	0.164317	2.29874	2.88835
TRIM8	tripartite motif containing 8 [Source:HGNC Symbol;Acc:15579]	10	104433952	104434119	29784	1e-05	0.376553	0.387528	1.79937	8.55908	17.5513	distal	WT_EERR	0.0113922	0.385259	0.610241	1.15632
SMAD5	SMAD family member 5 [Source:HGNC Symbol;Acc:6771]	5	135443925	135444111	-24515	0.79518	0.958498	0.193764	0.957111	29.4186	17.483	distal	WT_EERR	0.233734	0.266455	0.708651	1.28875
ITM2A	integral membrane protein 2A [Source:HGNC Symbol;Acc:6173]	X	78761689	78761838	-138600	0.742168	0.479249	1.098	4.82384	24.1397	17.4488	other	RR_WT_EERR	-0.0864776	0.212684	1.10475	1.09073
DDR1	discoidin domain receptor tyrosine kinase 1 [Source:HGNC Symbol;Acc:2730]	6	30853657	30853843	9553	0.424096	1.36928	0.226058	1.87594	7.84155	17.2781	TSS+-2.5kb	WT_EERR	0.724721	1.39458	2.71783	2.35768
SUSD2	sushi domain containing 2 [Source:HGNC Symbol;Acc:30667]	22	24585314	24585483	8172	0.371084	0.0342321	0.387528	0.191422	5.1252	17.2781	distal	WT_EERR	0.0532992	0.298373	1.49389	4.37965
C14orf180	chromosome 14 open reading frame 180 [Source:HGNC Symbol;Acc:33795]	14	105015957	105016097	-29993	0.053012	1.67737	1.16258	0.229707	9.43036	17.2098	gene_body	WT_EERR	0.333139	0.874175	1.57113	2.01341
PMAIP1	phorbol-12-myristate-13-acetate-induced protein 1 [Source:HGNC Symbol;Acc:9108]	18	57566932	57567163	-132	0.371084	0.308089	1.00111	0.803974	11.8392	17.1757	TSS+-2.5kb	WT_EERR	0.0467897	0.259014	0.977705	1.50006
DUSP14	dual specificity phosphatase 14 [Source:HGNC Symbol;Acc:17007]	17	35848144	35848261	-1734	1e-05	0.753106	0.355234	0.612551	1.07629	17.1415	TSS+-2.5kb	EERR	0.112916	0.159957	1.47937	1.36907
TNFSF4	tumor necrosis factor (ligand) superfamily, member 4 [Source:HGNC Symbol;Acc:11934]	1	173186252	173186370	-9860	0.689156	0.0684642	0.064588	0.765689	9.53287	17.1415	distal	WT_EERR	0.503475	0.172442	1.25412	0.901097
VWCE	von Willebrand factor C and EGF domains [Source:HGNC Symbol;Acc:26487]	11	61061927	61062163	850	0.159036	0.650409	0.064588	1.37824	9.27661	17.1415	TSS+-2.5kb	WT_EERR	-0.00604696	0.0262182	1.06509	1.7146
SNN	stannin [Source:HGNC Symbol;Acc:11149]	16	11768019	11768218	5849	0.159036	0.136928	0.193764	0.918827	18.9632	17.1415	gene_body	WT_EERR	0.263873	0.492969	1.02544	1.18776
RBM38	RNA binding motif protein 38 [Source:HGNC Symbol;Acc:15818]	20	55964334	55964612	-1989	0.212048	0.342321	2.29287	2.56506	5.07394	17.1074	TSS+-2.5kb	EE_RR_WT_EERR	0.189401	0.536432	1.21762	2.0009
PADI4	peptidyl arginine deiminase, type IV [Source:HGNC Symbol;Acc:18368]	1	17631137	17631306	-3468	0.583132	0.308089	0.193764	0.803974	2.61385	17.0732	distal	WT_EERR	-0.072759	0.487871	4.18656	3.74638
MAST4	microtubule associated serine/threonine kinase family member 4 [Source:HGNC Symbol;Acc:19037]	5	65893367	65893551	1284	0.424096	0.547713	0.387528	1.49309	17.2207	17.0049	TSS+-2.5kb	WT_EERR	0.638915	2.14496	4.53833	5.31483
UBR5	ubiquitin protein ligase E3 component n-recognin 5 [Source:HGNC Symbol;Acc:16806]	8	103422448	103422559	2565	1e-05	0.376553	0.258352	0.535982	9.43036	16.8683	TSS+-2.5kb	WT_EERR	0.0880869	0.504757	1.24616	0.917378
TUSC1	tumor suppressor candidate 1 [Source:HGNC Symbol;Acc:31010]	9	25678290	25678517	452	1.16626	0.718874	2.45434	3.21589	6.509	16.8342	TSS+-2.5kb	EE_RR_WT_EERR	0.0816736	0.270934	0.714894	1.07085
SIRPA	signal-regulatory protein alpha [Source:HGNC Symbol;Acc:9662]	20	1858091	1858266	-16975	1e-05	0.479249	0.0968819	2.52677	5.79147	16.8342	distal	RR_WT_EERR	0.155121	-0.0417941	0.657902	2.25626
PODXL	podocalyxin-like [Source:HGNC Symbol;Acc:9171]	7	131287755	131287896	-44850	1.43132	0.99273	0.80735	1.18682	5.3302	16.6976	other	WT_EERR	0.255744	0.164317	2.29874	2.88835
CBLN2	cerebellin 2 precursor [Source:HGNC Symbol;Acc:1544]	18	69477078	69477195	734637	0.636144	0.308089	0	2.56506	17.7844	16.6976	other	RR_WT_EERR	-0.127768	-0.402764	0.208226	1.1281
ARRB1	arrestin, beta 1 [Source:HGNC Symbol;Acc:711]	11	75062201	75062387	578	1e-05	0.547713	0.32294	1.64623	1.48631	16.6635	TSS+-2.5kb	EERR	0.412917	0.222212	0.923589	1.95565
SLC38A4	solute carrier family 38, member 4 [Source:HGNC Symbol;Acc:14679]	12	47070722	47070879	155390	1e-05	2.43048	0.129176	0.382845	11.6342	16.6635	other	WT_EERR	0.184698	-0.175332	-0.678833	-1.08792
MCC	mutated in colorectal cancers [Source:HGNC Symbol;Acc:6935]	5	112825091	112825201	-620	0.212048	1e-05	0.355234	1.26339	8.66158	16.6293	TSS+-2.5kb	WT_EERR	0.0702869	0.119122	0.725373	1.06758
DAB2IP	DAB2 interacting protein [Source:HGNC Symbol;Acc:17294]	9	124324684	124324807	-4590	0.212048	1.06119	0.290646	1.11025	17.9894	16.5952	distal	WT_EERR	0.38704	0.619589	1.27296	2.33741
CDH8	cadherin 8, type 2 [Source:HGNC Symbol;Acc:1767]	16	62048249	62048356	22436	0.212048	0.308089	0.355234	0.995396	2.6651	16.561	gene_body	WT_EERR	-0.10842	0.522174	1.20668	1.75685
TNFAIP8L1	tumor necrosis factor, alpha-induced protein 8-like 1 [Source:HGNC Symbol;Acc:28279]	19	4624888	4625001	-14582	1e-05	0.17116	0.516704	0.880543	12.8642	16.561	distal	WT_EERR	0.336343	-0.0658495	0.414208	1.34713
BLCAP	bladder cancer associated protein [Source:HGNC Symbol;Acc:1055]	20	36154822	36154955	1444	0.053012	0.547713	0.064588	1.99079	3.89515	16.5269	TSS+-2.5kb	WT_EERR	0.00398373	0.544365	1.2699	1.6921
PIM2	pim-2 oncogene [Source:HGNC Symbol;Acc:8987]	X	48774633	48774792	1588	0.212048	0.308089	0.16147	1.53138	3.22887	16.4586	TSS+-2.5kb	WT_EERR	-0.193819	-0.0613356	0.491479	1.41589
PLEKHA8	pleckstrin homology domain containing, family A (phosphoinositide binding specific) member 8 [Source:HGNC Symbol;Acc:30037]	7	30067877	30068098	968	0.79518	0.17116	1.19488	1.03368	6.66276	16.3903	TSS+-2.5kb	WT_EERR	0.182592	0.198147	1.02958	1.95229
ENPP2	ectonucleotide pyrophosphatase/phosphodiesterase 2 [Source:HGNC Symbol;Acc:3357]	8	120693481	120693593	-7845	0.636144	0.102696	0.613586	1.30167	3.12637	16.322	distal	WT_EERR	-0.0346084	1.01009	2.55366	1.70496
CALD1	caldesmon 1 [Source:HGNC Symbol;Acc:1441]	7	134477870	134478060	48963	1e-05	0.410785	0.904232	1.03368	2.81886	16.2878	gene_body	WT_EERR	-0.186861	0.247135	1.17657	0.783539
TSPAN33	tetraspanin 33 [Source:HGNC Symbol;Acc:28743]	7	128785635	128785774	993	0.212048	0.102696	1.13029	0.612551	6.15024	16.2537	TSS+-2.5kb	WT_EERR	0.726489	0.598545	1.28996	1.46383
CTSH	cathepsin H [Source:HGNC Symbol;Acc:2535]	15	79238047	79238278	3753	1e-05	0.205392	0.0968819	0.918827	12.0955	16.2537	TSS+-2.5kb	WT_EERR	0.19887	0.17745	0.816762	1.06444
HJURP	Holliday junction recognition protein [Source:HGNC Symbol;Acc:25444]	2	234739641	234739836	23473	0.159036	0.102696	0.871938	1.64623	20.6033	16.1513	TSS+-2.5kb	WT_EERR	-0.11293	-0.484776	-1.34009	-1.39525
PADI3	peptidyl arginine deiminase, type III [Source:HGNC Symbol;Acc:18337]	1	17571848	17572031	-3653	0.742168	0.0684642	0.742762	1.87594	5.48396	16.1171	gene_body	WT_EERR	-0.392156	0.0432808	1.59675	2.8859
PLLP	plasmolipin [Source:HGNC Symbol;Acc:18553]	16	57311561	57311704	6966	0.583132	0.0684642	0	0.0382845	3.33138	16.0488	gene_body	WT_EERR	0.0489793	0.269328	0.264088	1.1131
GRM8	glutamate receptor, metabotropic 8 [Source:HGNC Symbol;Acc:4600]	7	126892121	126892329	1122	0.053012	0.102696	0.710468	1.07196	4.71518	15.8781	TSS+-2.5kb	WT_EERR	0.339915	0.178118	0.778085	1.2983
BCAS4	breast carcinoma amplified sequence 4 [Source:HGNC Symbol;Acc:14367]	20	49431833	49431965	20469	0.53012	0.718874	0.387528	0.267991	4.40767	15.6732	gene_body	WT_EERR	0.123055	0.0135026	0.429583	1.08889
AGTRAP	angiotensin II receptor-associated protein [Source:HGNC Symbol;Acc:13539]	1	11784466	11784617	-11599	1.96144	1.12966	0.16147	1.30167	6.76526	15.6732	gene_body	WT_EERR	-0.179329	-0.0684722	0.284038	1.19414
PLXNB1	plexin B1 [Source:HGNC Symbol;Acc:9103]	3	48454577	48454748	16931	1e-05	0.308089	0.80735	1.03368	3.48513	15.6391	TSS+-2.5kb	WT_EERR	-0.199829	-0.210268	0.356697	1.66842
AGRN	agrin [Source:HGNC Symbol;Acc:329]	1	961217	961418	5815	1e-05	1.33505	0	1.03368	5.99648	15.4342	gene_body	WT_EERR	0.177389	0.48834	1.13935	1.34703
STXBP3	syntaxin binding protein 3 [Source:HGNC Symbol;Acc:11446]	1	109289954	109290117	740	0.371084	1e-05	0.387528	1.33996	1.3838	15.4	TSS+-2.5kb	EERR	0.23813	0.331403	0.972284	1.58388
SIRPA	signal-regulatory protein alpha [Source:HGNC Symbol;Acc:9662]	20	1857434	1857577	-17648	0.79518	0.479249	0	1.41653	17.8357	15.4	distal	WT_EERR	0.155121	-0.0417941	0.657902	2.25626
PPIF	peptidylprolyl isomerase F [Source:HGNC Symbol;Acc:9259]	10	81046119	81046332	-60999	1e-05	0.376553	0.193764	0.68912	1.89632	15.4	TSS+-2.5kb	EERR	-0.267767	-1.04361	-0.417148	-0.504489
PRKCD	protein kinase C, delta [Source:HGNC Symbol;Acc:9399]	3	53196497	53196646	6547	0.26506	0.308089	0.032294	0.957111	9.53287	15.3659	TSS+-2.5kb	WT_EERR	0.316929	0.330796	1.71527	2.44258
SH3BP2	SH3-domain binding protein 2 [Source:HGNC Symbol;Acc:10825]	4	2802037	2802275	7407	0.371084	0.581945	1.38864	1.03368	1.79382	15.3317	TSS+-2.5kb	EERR	0.734677	0.73132	1.2934	1.99837
UBASH3B	ubiquitin associated and SH3 domain containing B [Source:HGNC Symbol;Acc:29884]	11	122526286	122526480	1	0.318072	1e-05	1.00111	0.459414	8.09781	15.2976	TSS+-2.5kb	WT_EERR	-0.0492899	0.285132	1.66787	2.52644
C14orf180	chromosome 14 open reading frame 180 [Source:HGNC Symbol;Acc:33795]	14	105036996	105037151	-8947	1e-05	0.547713	0.64588	0.880543	5.1252	15.2293	gene_body	WT_EERR	0.333139	0.874175	1.57113	2.01341
PAQR7	progestin and adipoQ receptor family member VII [Source:HGNC Symbol;Acc:23146]	1	26197837	26197969	-160	0.053012	1.12966	0.516704	2.2205	6.25274	15.2293	TSS+-2.5kb	WT_EERR	-0.0237853	0.164992	1.00096	1.4342
HHATL	hedgehog acyltransferase-like [Source:HGNC Symbol;Acc:13242]	3	42754769	42754928	-10530	1.06024	0.410785	0.64588	2.37364	15.7856	15.1952	TSS+-2.5kb	RR_WT_EERR	0.152309	0.0631931	1.71064	0.921239
FRMD8	FERM domain containing 8 [Source:HGNC Symbol;Acc:25462]	11	65153891	65154132	-58	0.318072	0.136928	0.419822	0.918827	3.17762	15.161	TSS+-2.5kb	WT_EERR	0.27231	0.547223	1.54917	2.53958
MON2	MON2 homolog (S. cerevisiae) [Source:HGNC Symbol;Acc:29177]	12	62860483	62860693	-8	0.106024	1.30082	2.64811	2.75648	3.9464	15.0927	TSS+-2.5kb	EE_RR_WT_EERR	0.00969121	0.100482	0.949957	1.28536
FBRSL1	fibrosin-like 1 [Source:HGNC Symbol;Acc:29308]	12	133054200	133054348	-11862	0.26506	0.0684642	0.581292	0.114853	5.48396	15.0927	distal	WT_EERR	0.124101	-0.0127305	0.46752	1.27459
WNT4	wingless-type MMTV integration site family, member 4 [Source:HGNC Symbol;Acc:12783]	1	22468772	22468969	1591	0.26506	0.513481	0.32294	0.957111	5.1252	15.0586	TSS+-2.5kb	WT_EERR	-0.303699	0.240488	2.45933	3.69202
CRISPLD2	cysteine-rich secretory protein LCCL domain containing 2 [Source:HGNC Symbol;Acc:25248]	16	84884981	84885125	31517	1e-05	1.98546	0.452116	2.2205	9.43036	15.0244	gene_body	WT_EERR	-0.0755345	0.106172	1.19853	2.35914
IGDCC4	immunoglobulin superfamily, DCC subclass, member 4 [Source:HGNC Symbol;Acc:13770]	15	65714340	65714501	989	0.106024	0.0342321	0.452116	0.918827	11.2754	14.9561	TSS+-2.5kb	WT_EERR	0.0206486	0.510754	1.01358	1.12804
CDKN1A	cyclin-dependent kinase inhibitor 1A (p21, Cip1) [Source:HGNC Symbol;Acc:1784]	6	36650336	36650525	6126	0.26506	0.0342321	0.839644	3.40732	29.6236	14.8537	gene_body	RR_WT_EERR	0.52383	3.43212	4.11095	4.13788
ENPP2	ectonucleotide pyrophosphatase/phosphodiesterase 2 [Source:HGNC Symbol;Acc:3357]	8	120692422	120692527	-6782	1e-05	0.342321	1.25947	0	12.813	14.8196	distal	WT_EERR	-0.0346084	1.01009	2.55366	1.70496
C12orf45	chromosome 12 open reading frame 45 [Source:HGNC Symbol;Acc:28628]	12	105380088	105380234	74	1.3253	0.0684642	0.193764	0.842258	10.8654	14.8196	TSS+-2.5kb	WT_EERR	-0.0208575	0.401095	1.199	1.33365
CMIP	c-Maf inducing protein [Source:HGNC Symbol;Acc:24319]	16	81533382	81533518	54676	0.053012	0.136928	0.258352	2.29707	14.5556	14.8196	gene_body	RR_WT_EERR	0.410348	0.681684	0.675666	1.31122
RETSAT	retinol saturase (all-trans-retinol 13,14-reductase) [Source:HGNC Symbol;Acc:25991]	2	85581603	85581787	47	0.26506	0.205392	1.87305	1.33996	4.71518	14.6488	TSS+-2.5kb	WT_EERR	0.38961	0.528363	2.06332	2.37713
ITPRIPL2	inositol 1,4,5-trisphosphate receptor interacting protein-like 2 [Source:HGNC Symbol;Acc:27257]	16	19125648	19125880	511	0.053012	0.0684642	0.355234	1.49309	5.84272	14.6147	TSS+-2.5kb	WT_EERR	0.204862	0.316544	0.6972	1.55505
PADI3	peptidyl arginine deiminase, type III [Source:HGNC Symbol;Acc:18337]	1	17560333	17560492	-15180	0.583132	1.84853	1.55011	1.60795	6.09898	14.5805	TSS+-2.5kb	WT_EERR	-0.392156	0.0432808	1.59675	2.8859
MEGF6	multiple EGF-like-domains 6 [Source:HGNC Symbol;Acc:3232]	1	3520650	3520846	7310	0.424096	0.342321	0.387528	1.79937	5.1252	14.5805	gene_body	WT_EERR	0.114972	0.0771808	1.46128	2.75579
C3orf54	chromosome 3 open reading frame 54 [Source:HGNC Symbol;Acc:32480]	3	49841277	49841497	701	0.106024	0.102696	0.678174	0.765689	4.86894	14.5805	TSS+-2.5kb	WT_EERR	-0.0269996	0.273016	0.601846	1.11345
AK1	adenylate kinase 1 [Source:HGNC Symbol;Acc:361]	9	130633324	130633425	6647	0.26506	1e-05	0.193764	0	1.07629	14.5122	TSS+-2.5kb	EERR	0.215902	0.480293	0.8511	1.11918
ABHD4	abhydrolase domain containing 4 [Source:HGNC Symbol;Acc:20154]	14	23067105	23067301	58	0.053012	0.342321	1.16258	1.64623	3.9464	14.4781	TSS+-2.5kb	WT_EERR	0.182816	0.550734	1.3797	1.97817
CYP4F2	cytochrome P450, family 4, subfamily F, polypeptide 2 [Source:HGNC Symbol;Acc:2645]	19	16004120	16004275	4686	0.106024	0.410785	0.419822	2.37364	24.1909	14.4098	gene_body	RR_WT_EERR	0.0495324	0.581144	1.65746	0.0910332
PLA2G15	phospholipase A2, group XV [Source:HGNC Symbol;Acc:17163]	16	68280946	68281085	1809	1e-05	1.30082	0.32294	0.918827	5.89398	14.3756	TSS+-2.5kb	WT_EERR	0.0332812	0.2978	0.627876	1.09719
SGMS1	sphingomyelin synthase 1 [Source:HGNC Symbol;Acc:29799]	10	52383610	52383827	1076	0.053012	1e-05	0.613586	2.33535	2.15258	14.2732	TSS+-2.5kb	RR_WT_EERR	0.393608	0.40704	0.873866	1.86025
HRAS	v-Ha-ras Harvey rat sarcoma viral oncogene homolog [Source:HGNC Symbol;Acc:5173]	11	534651	534867	2527	0.477108	1e-05	0.775056	1.07196	7.22653	14.1366	TSS+-2.5kb	WT_EERR	0.148311	0.280157	0.862042	1.23
COL27A1	collagen, type XXVII, alpha 1 [Source:HGNC Symbol;Acc:22986]	9	116935237	116935367	17463	0.477108	1e-05	0.64588	0.765689	1.69131	14.1366	gene_body	EERR	-0.0228895	0.0990667	0.670373	1.16767
NFATC1	nuclear factor of activated T-cells, cytoplasmic, calcineurin-dependent 1 [Source:HGNC Symbol;Acc:7775]	18	77246468	77246697	90811	0.371084	0.102696	0.290646	0.421129	4.71518	14.0342	gene_body	WT_EERR	0.383964	0.177012	0.94661	1.03801
SKI	v-ski sarcoma viral oncogene homolog (avian) [Source:HGNC Symbol;Acc:10896]	1	2218244	2218398	58188	1e-05	0.102696	1.098	0.612551	2.76761	14.0342	gene_body	WT_EERR	0.308028	0.578154	0.73556	1.11634
ABTB2	ankyrin repeat and BTB (POZ) domain containing 2 [Source:HGNC Symbol;Acc:23842]	11	34380573	34380755	-1110	0.424096	1e-05	0.775056	2.64163	2.92136	14	TSS+-2.5kb	RR_WT_EERR	0.199833	0.0605299	0.841467	1.19441
MYOF	myoferlin [Source:HGNC Symbol;Acc:3656]	10	95205462	95205583	36551	0.106024	1e-05	1.13029	1.79937	0.051252	13.9659	gene_body	EERR	-0.175428	0.167142	0.72549	1.2729
MICALL1	MICAL-like 1 [Source:HGNC Symbol;Acc:29804]	22	38302130	38302374	589	0.212048	0.205392	1.19488	1.45481	5.2277	13.8635	TSS+-2.5kb	WT_EERR	0.405714	0.798525	1.75073	2.46294
FGF1	fibroblast growth factor 1 (acidic) [Source:HGNC Symbol;Acc:3665]	5	142065586	142065756	11945	0.424096	0.136928	0.775056	1.41653	12.9667	13.7952	TSS+-2.5kb	WT_EERR	0.213665	0.337474	3.04428	3.95821
FAM196A	family with sequence similarity 196, member A [Source:HGNC Symbol;Acc:33859]	10	129067059	129067159	-72688	1e-05	0.239625	0.226058	0.535982	8.61033	13.7952	gene_body	WT_EERR	0.290558	0.691533	1.36799	2.07306
KCNB1	potassium voltage-gated channel, Shab-related subfamily, member 1 [Source:HGNC Symbol;Acc:6231]	20	48077385	48077520	21731	0.689156	0.616177	0.258352	1.53138	3.28013	13.7269	gene_body	WT_EERR	0.253593	0.604451	1.04245	2.25979
PLAT	plasminogen activator, tissue [Source:HGNC Symbol;Acc:9051]	8	42052084	42052186	13106	0.848192	0.239625	1.42094	1.37824	2.05008	13.6927	TSS+-2.5kb	WT_EERR	0.143536	0.192127	0.922473	1.79206
CDH8	cadherin 8, type 2 [Source:HGNC Symbol;Acc:1767]	16	62068818	62068941	1859	0.79518	0.82157	0	2.75648	10.9167	13.6586	TSS+-2.5kb	RR_WT_EERR	-0.10842	0.522174	1.20668	1.75685
FAM59B	family with sequence similarity 59, member B [Source:HGNC Symbol;Acc:27172]	2	26405373	26405512	9483	0.53012	1e-05	0.129176	0.267991	7.32903	13.6244	TSS+-2.5kb	WT_EERR	0.433915	0.406777	0.794617	1.2575
CMIP	c-Maf inducing protein [Source:HGNC Symbol;Acc:24319]	16	81634087	81634192	155365	0.424096	0.308089	0.452116	1.83765	6.97027	13.6244	gene_body	WT_EERR	0.410348	0.681684	0.675666	1.31122
MACROD1	MACRO domain containing 1 [Source:HGNC Symbol;Acc:29598]	11	63913518	63913641	19998	0.371084	0.205392	0.387528	0.612551	7.02152	13.6244	gene_body	WT_EERR	-0.06433	0.249158	0.632853	1.09
SLC9A3R1	solute carrier family 9 (sodium/hydrogen exchanger), member 3 regulator 1 [Source:HGNC Symbol;Acc:11075]	17	72753156	72753334	8483	0.212048	1e-05	0.581292	0.574267	1.64006	13.5561	gene_body	EERR	0.373434	0.521791	1.358	1.83192
GPC1	glypican 1 [Source:HGNC Symbol;Acc:4449]	2	241309811	241309969	-65197	1e-05	0.616177	0.516704	1.2251	9.89163	13.5561	other	WT_EERR	0.0411138	0.233721	0.701482	1.07302
CTGF	connective tissue growth factor [Source:HGNC Symbol;Acc:2500]	6	132324838	132325005	-52409	1e-05	1.02696	0.48441	5.62782	39.5153	13.4537	gene_body	RR_WT_EERR	-0.579745	-0.544875	-0.221646	-1.06771
CALD1	caldesmon 1 [Source:HGNC Symbol;Acc:1441]	7	134427105	134427251	-1824	0.053012	1e-05	0.710468	0.191422	12.8642	13.4195	TSS+-2.5kb	WT_EERR	-0.186861	0.247135	1.17657	0.783539
ZNF385A	zinc finger protein 385A [Source:HGNC Symbol;Acc:17521]	12	54784283	54784422	729	0.53012	0.924266	0.258352	1.45481	10.6092	13.3854	TSS+-2.5kb	WT_EERR	0.112599	0.465189	0.870318	1.31279
CCDC117	coiled-coil domain containing 117 [Source:HGNC Symbol;Acc:26599]	22	29168612	29168787	38	0.371084	1e-05	0.936525	2.83305	3.9464	13.3513	TSS+-2.5kb	RR_WT_EERR	0.210047	0.285633	0.677012	1.00461
CAMK2B	calcium/calmodulin-dependent protein kinase II beta [Source:HGNC Symbol;Acc:1461]	7	44321618	44321739	52497	1e-05	0.0684642	0.16147	0	4.61268	13.3171	gene_body	WT_EERR	0.0424759	-0.198487	0.0907449	1.15499
HES5	hairy and enhancer of split 5 (Drosophila) [Source:HGNC Symbol;Acc:19764]	1	2461570	2461793	2	0.053012	0.0684642	0.581292	1.11025	3.17762	13.2147	TSS+-2.5kb	WT_EERR	-0.139604	-0.0080408	0.703394	1.83575
GPR17	G protein-coupled receptor 17 [Source:HGNC Symbol;Acc:4471]	2	128420594	128420709	17213	0.636144	0.239625	0.064588	1.14853	4.66393	13.1805	TSS+-2.5kb	WT_EERR	0.188434	-0.0104022	0.48188	1.5965
PKDCC	protein kinase domain containing, cytoplasmic homolog (mouse) [Source:HGNC Symbol;Acc:25123]	2	42311352	42311463	36248	1e-05	1e-05	0.419822	0	4.81768	13.1464	other	WT_EERR	0.402984	0.234637	0.502385	1.71992
CMIP	c-Maf inducing protein [Source:HGNC Symbol;Acc:24319]	16	81560615	81560729	81898	1e-05	1e-05	0	1.87594	7.48279	13.1122	gene_body	WT_EERR	0.410348	0.681684	0.675666	1.31122
DRAM1	DNA-damage regulated autophagy modulator 1 [Source:HGNC Symbol;Acc:25645]	12	102271248	102271463	227	0.689156	0.513481	0.839644	1.26339	14.4531	12.9074	TSS+-2.5kb	WT_EERR	0.150411	1.42987	3.41847	3.42432
FAM98C	family with sequence similarity 98, member C [Source:HGNC Symbol;Acc:27119]	19	38894403	38894545	700	0.053012	0.0342321	0.387528	1.07196	9.02035	12.9074	TSS+-2.5kb	WT_EERR	0.135048	0.299319	1.09379	1.04411
GLS2	glutaminase 2 (liver, mitochondrial) [Source:HGNC Symbol;Acc:29570]	12	56881838	56882011	273	0.053012	0.17116	0.258352	0.842258	7.32903	12.8391	TSS+-2.5kb	WT_EERR	0.195482	0.544686	2.98209	3.17673
H19	H19, imprinted maternally expressed transcript (non-protein coding) [Source:HGNC Symbol;Acc:4713]	11	2040249	2040394	-17622	0.053012	1e-05	0.032294	0	0.410016	12.8391	distal	EERR	0.222103	1.72124	2.86812	4.22303
CNIH4	cornichon homolog 4 (Drosophila) [Source:HGNC Symbol;Acc:25013]	1	224544468	224544649	7	0.636144	0.99273	0.419822	0.497698	0.51252	12.8049	TSS+-2.5kb	EERR	0.28099	0.144108	0.575622	1.7093
KCNQ1	potassium voltage-gated channel, KQT-like subfamily, member 1 [Source:HGNC Symbol;Acc:6294]	11	2502537	2502693	36702	0.212048	0.239625	0.32294	0.382845	1.33255	12.7708	gene_body	EERR	0.271959	0.24987	0.801393	1.58435
GAMT	guanidinoacetate N-methyltransferase [Source:HGNC Symbol;Acc:4136]	19	1402737	1402912	-1273	0.053012	0.17116	0	0.497698	0.717528	12.6683	TSS+-2.5kb	EERR	0.208253	0.237584	1.28722	1.83777
RAD51C	RAD51 homolog C (S. cerevisiae) [Source:HGNC Symbol;Acc:9820]	17	56770720	56770842	848	0.477108	1.40352	0	1.76109	17.4257	12.5659	TSS+-2.5kb	WT_EERR	-0.0384578	0.358179	1.22444	0.876517
SLC9A1	solute carrier family 9 (sodium/hydrogen exchanger), member 1 [Source:HGNC Symbol;Acc:11071]	1	27479214	27479370	14179	0.053012	0.513481	0.452116	1.33996	7.38028	12.5659	TSS+-2.5kb	WT_EERR	0.285146	0.446161	1.0057	1.44715
MED16	mediator complex subunit 16 [Source:HGNC Symbol;Acc:17556]	19	879492	879612	13665	0.212048	0.616177	0.16147	0.497698	6.04773	12.4976	gene_body	WT_EERR	-0.0501386	-0.0514801	1.22241	2.36036
ZNF319	zinc finger protein 319 [Source:HGNC Symbol;Acc:13644]	16	58027506	58027638	6189	0.318072	1e-05	0.871938	1.30167	5.02269	12.4976	distal	WT_EERR	0.40229	0.607512	0.699508	1.02594
GATS	GATS, stromal antigen 3 opposite strand [Source:HGNC Symbol;Acc:29954]	7	99869845	99870032	-84	0.159036	0.308089	0.48441	1.2251	2.51135	12.4634	TSS+-2.5kb	WT_EERR	0.40592	0.567533	1.3695	2.32494
RGS16	regulator of G-protein signaling 16 [Source:HGNC Symbol;Acc:9997]	1	182573831	182573973	-360	0.371084	0.650409	0.678174	0.535982	3.22887	12.4634	TSS+-2.5kb	WT_EERR	0.163159	0.417039	1.2775	1.07761
PLXNB2	plexin B2 [Source:HGNC Symbol;Acc:9104]	22	50740271	50740398	5721	1e-05	0.376553	1.098	0.995396	4.40767	12.4634	TSS+-2.5kb	WT_EERR	-0.00502539	0.439093	0.991074	1.04236
LPAR3	lysophosphatidic acid receptor 3 [Source:HGNC Symbol;Acc:14298]	1	85313112	85313237	45721	1.06024	3.49167	0.904232	3.52217	2.97261	12.4634	gene_body	EERR	1.03797	0.559724	0.839186	1.90355
KCNQ1	potassium voltage-gated channel, KQT-like subfamily, member 1 [Source:HGNC Symbol;Acc:6294]	11	2468934	2469089	3098	1e-05	0.855802	0.258352	0.382845	4.25391	12.4634	TSS+-2.5kb	WT_EERR	0.271959	0.24987	0.801393	1.58435
RELL1	RELT-like 1 [Source:HGNC Symbol;Acc:27379]	4	37688376	37688580	-481	0.318072	0.581945	0.871938	2.25878	6.25274	12.4634	TSS+-2.5kb	RR_WT_EERR	0.189514	0.212868	0.66694	1.0125
BGLAP	bone gamma-carboxyglutamate (gla) protein [Source:HGNC Symbol;Acc:1043]	1	156211832	156211997	162	0.106024	1e-05	0.581292	0.957111	2.05008	12.3269	TSS+-2.5kb	WT_EERR	0.239262	0.0952021	1.14403	2.75134
PCLO	piccolo (presynaptic cytomatrix protein) [Source:HGNC Symbol;Acc:13406]	7	82791603	82791721	583	0.53012	0.239625	0.516704	0	0.871283	12.2927	TSS+-2.5kb	EERR	0.192817	0.488994	1.49225	1.99257
IKBKB	inhibitor of kappa light polypeptide gene enhancer in B-cells, kinase beta [Source:HGNC Symbol;Acc:5960]	8	42147558	42147689	18804	0.26506	0.136928	0	0.0382845	1.07629	12.2927	gene_body	EERR	0.0343404	0.225391	0.629028	1.08225
MICALL2	MICAL-like 2 [Source:HGNC Symbol;Acc:29672]	7	1489246	1489420	9804	0.159036	1e-05	1.00111	3.36903	8.40532	12.2244	TSS+-2.5kb	RR_WT_EERR	0.345079	0.461241	1.57395	2.01546
MYL10	myosin, light chain 10, regulatory [Source:HGNC Symbol;Acc:29825]	7	101262508	101262652	9995	1e-05	0.136928	1.38864	0	2.30634	12.2244	gene_body	WT_EERR	-0.211576	-0.207879	0.663634	1.06206
PADI4	peptidyl arginine deiminase, type IV [Source:HGNC Symbol;Acc:18368]	1	17616407	17616513	-18229	0.053012	0.616177	0.355234	0.995396	8.14906	12.1903	distal	WT_EERR	-0.072759	0.487871	4.18656	3.74638
VCAN	versican [Source:HGNC Symbol;Acc:2464]	5	82768248	82768362	1022	0.689156	1e-05	0	0.267991	4.61268	12.1903	TSS+-2.5kb	WT_EERR	-0.299603	0.0315711	2.62896	3.40155
HBEGF	heparin-binding EGF-like growth factor [Source:HGNC Symbol;Acc:3059]	5	139719496	139719612	6661	1e-05	1e-05	0.64588	2.18221	10.7629	12.0878	gene_body	RR_WT_EERR	0.597602	0.533303	1.39362	2.03938
FAM132A	family with sequence similarity 132, member A [Source:HGNC Symbol;Acc:32308]	1	1182067	1182292	-78	0.79518	0.273857	1.0657	0.765689	6.71401	11.9513	TSS+-2.5kb	WT_EERR	-0.228751	0.216074	1.46856	2.57717
FECH	ferrochelatase [Source:HGNC Symbol;Acc:3647]	18	55253763	55253964	140	0.106024	0.342321	0.226058	2.06736	2.61385	11.9171	TSS+-2.5kb	RR_WT_EERR	0.121852	-0.104317	0.580657	1.35066
FBRSL1	fibrosin-like 1 [Source:HGNC Symbol;Acc:29308]	12	133071447	133071548	5361	0.212048	0.479249	0.613586	0.957111	2.40884	11.6439	gene_body	WT_EERR	0.124101	-0.0127305	0.46752	1.27459
C16orf5	chromosome 16 open reading frame 5 [Source:HGNC Symbol;Acc:13234]	16	4587434	4587580	1308	0.477108	0.102696	0.80735	0.382845	8.20031	11.5415	TSS+-2.5kb	WT_EERR	0.203663	0.575194	1.76778	1.82658
PLXNB3	plexin B3 [Source:HGNC Symbol;Acc:9105]	X	153029541	153029737	-11	0.159036	1e-05	0.904232	0.918827	8.14906	11.5415	TSS+-2.5kb	WT_EERR	0.0581325	0.180839	0.80024	1.38697
ZFPM1	zinc finger protein, multitype 1 [Source:HGNC Symbol;Acc:19762]	16	88564738	88564864	45077	1e-05	0.102696	0.387528	0.0382845	2.25509	11.4732	gene_body	WT_EERR	0.239697	0.542944	0.996914	1.41326
FA2H	fatty acid 2-hydroxylase [Source:HGNC Symbol;Acc:21197]	16	74773497	74773679	35141	0.424096	0.684642	0.064588	1.18682	4.66393	11.4732	gene_body	WT_EERR	0.322322	0.265178	0.668371	1.37271
MLC1	megalencephalic leukoencephalopathy with subcortical cysts 1 [Source:HGNC Symbol;Acc:17082]	22	50521878	50521998	2392	1e-05	1e-05	0.064588	0.497698	3.12637	11.4391	TSS+-2.5kb	WT_EERR	-0.265752	-0.0698524	0.388663	1.68293
SDC4	syndecan 4 [Source:HGNC Symbol;Acc:10661]	20	43972855	43972958	4157	1e-05	0.718874	0.775056	0.421129	6.15024	11.3708	gene_body	WT_EERR	-0.204209	0.392856	1.74592	1.65355
FGFR1OP	FGFR1 oncogene partner [Source:HGNC Symbol;Acc:17012]	6	167413260	167413436	679	0.583132	1.84853	0.0968819	0.306276	2.25509	11.3366	TSS+-2.5kb	EERR	0.0323766	0.339468	0.864313	1.29618
CYFIP2	cytoplasmic FMR1 interacting protein 2 [Source:HGNC Symbol;Acc:13760]	5	156693234	156693454	256	0.106024	1e-05	0.32294	0.612551	9.32786	11.3025	TSS+-2.5kb	WT_EERR	0.276566	1.0783	2.70545	2.81223
PALMD	palmdelphin [Source:HGNC Symbol;Acc:15846]	1	100111538	100111691	116	0.053012	1.57468	0.710468	0.957111	3.9464	11.2683	TSS+-2.5kb	WT_EERR	0.00731127	0.0106356	1.57354	4.2256
COL9A3	collagen, type IX, alpha 3 [Source:HGNC Symbol;Acc:2219]	20	61450025	61450188	2511	1e-05	0.445017	1.098	0.306276	5.43271	11.2683	TSS+-2.5kb	WT_EERR	0.149327	0.685353	1.49182	2.68821
SDC1	syndecan 1 [Source:HGNC Symbol;Acc:10658]	2	20412378	20412533	12738	0.371084	0.410785	0.258352	0.918827	5.79147	11.1659	gene_body	WT_EERR	0.576162	0.885998	3.00597	3.42504
CABYR	calcium binding tyrosine-(Y)-phosphorylation regulated [Source:HGNC Symbol;Acc:15569]	18	21719224	21719387	364	0.26506	0.102696	0.871938	1.30167	3.17762	11.1659	TSS+-2.5kb	WT_EERR	0.529863	1.38653	2.14429	2.42679
MAPK11	mitogen-activated protein kinase 11 [Source:HGNC Symbol;Acc:6873]	22	50708619	50708811	480	1e-05	0.0684642	0.0968819	1.45481	2.92136	11.0634	TSS+-2.5kb	WT_EERR	0.24613	0.471342	0.986075	1.50833
CD274	CD274 molecule [Source:HGNC Symbol;Acc:17635]	9	5462848	5462975	12409	1e-05	0.17116	0.613586	0.229707	17.6819	10.9952	TSS+-2.5kb	WT_EERR	0.0208161	-0.0163248	1.62606	0.648067
DNMT3B	DNA (cytosine-5-)-methyltransferase 3 beta [Source:HGNC Symbol;Acc:2979]	20	31363567	31363712	13449	0.212048	1.16389	0.64588	0.421129	1.53756	10.9952	gene_body	EERR	0.708315	0.395918	1.19928	1.20793
PRAP1	proline-rich acidic protein 1 [Source:HGNC Symbol;Acc:23304]	10	135160705	135160880	143	0.371084	0.0684642	0.48441	0.229707	1.2813	10.961	TSS+-2.5kb	EERR	-0.0348701	0.238245	0.660701	1.28466
MESDC1	mesoderm development candidate 1 [Source:HGNC Symbol;Acc:13519]	15	81293690	81293912	507	0.106024	0.17116	0.775056	1.14853	3.07512	10.961	TSS+-2.5kb	WT_EERR	0.187249	0.16598	0.422686	1.10231
WNT9A	wingless-type MMTV integration site family, member 9A [Source:HGNC Symbol;Acc:12778]	1	228112618	228112789	22927	0.26506	0.102696	0	0.497698	1.53756	10.8927	gene_body	EERR	-0.0524624	0.167363	0.553783	1.55329
COL16A1	collagen, type XVI, alpha 1 [Source:HGNC Symbol;Acc:2193]	1	32184293	32184404	-14429	0.053012	1e-05	0.387528	0	2.51135	10.8586	distal	WT_EERR	-0.104544	-0.08546	0.48707	1.35806
ZBTB42	zinc finger and BTB domain containing 42 [Source:HGNC Symbol;Acc:32550]	14	105267718	105267895	874	0.371084	0.102696	0.548998	0.497698	2.05008	10.8586	TSS+-2.5kb	WT_EERR	0.295379	0.378219	0.101794	1.02902
MICALL2	MICAL-like 2 [Source:HGNC Symbol;Acc:29672]	7	1406339	1406485	92725	0.159036	1e-05	0.452116	0.535982	6.25274	10.7903	other	WT_EERR	0.345079	0.461241	1.57395	2.01546
PTPRB	protein tyrosine phosphatase, receptor type, B [Source:HGNC Symbol;Acc:9665]	12	71003092	71003212	28067	1e-05	0.17116	0.64588	0.0765689	5.94523	10.722	TSS+-2.5kb	WT_EERR	-0.00740625	0.0968036	2.61069	4.21928
LFNG	LFNG O-fucosylpeptide 3-beta-N-acetylglucosaminyltransferase [Source:HGNC Symbol;Acc:6560]	7	2563171	2563345	11096	0.371084	0.273857	0.355234	0.650836	1.02504	10.722	TSS+-2.5kb	EERR	-0.0142483	-0.186289	0.380303	1.03918
AGPAT4	1-acylglycerol-3-phosphate O-acyltransferase 4 (lysophosphatidic acid acyltransferase, delta) [Source:HGNC Symbol;Acc:20885]	6	161796369	161796501	-101343	0.053012	1e-05	0.064588	1.07196	4.92019	10.722	gene_body	WT_EERR	0.0076182	-0.254651	-1.04402	-1.07655
FOXO6	forkhead box O6 [Source:HGNC Symbol;Acc:24814]	1	41823253	41823412	-4261	0.371084	0.0684642	0.16147	1.68452	2.46009	10.6878	distal	WT_EERR	0.516798	0.4317	0.933075	1.53968
CES2	carboxylesterase 2 [Source:HGNC Symbol;Acc:1864]	16	66969258	66969378	972	0.053012	0.102696	0.064588	0.497698	3.33138	10.6537	TSS+-2.5kb	WT_EERR	0.105788	0.696042	1.93969	2.251
CRIP2	cysteine-rich protein 2 [Source:HGNC Symbol;Acc:2361]	14	105941727	105941881	2506	0.159036	1e-05	0.032294	0.918827	7.07277	10.5512	TSS+-2.5kb	WT_EERR	0.284702	0.180877	1.37048	2.14438
KANK3	KN motif and ankyrin repeat domains 3 [Source:HGNC Symbol;Acc:24796]	19	8399876	8400105	8155	1e-05	0.445017	0.226058	0.995396	2.76761	10.5171	TSS+-2.5kb	WT_EERR	-0.320344	-0.290787	1.05999	2.05822
SNN	stannin [Source:HGNC Symbol;Acc:11149]	16	11753094	11753215	-9115	0.159036	0.136928	0.775056	0.0382845	6.509	10.483	distal	WT_EERR	0.263873	0.492969	1.02544	1.18776
ICOSLG	inducible T-cell co-stimulator ligand [Source:HGNC Symbol;Acc:17087]	21	45660924	45661111	-169	0.053012	0.376553	0.290646	0.880543	3.9464	10.483	TSS+-2.5kb	WT_EERR	0.0519937	0.166144	0.561714	1.34872
C7orf23	chromosome 7 open reading frame 23 [Source:HGNC Symbol;Acc:21707]	7	86849009	86849168	814	1e-05	0.102696	1.098	0.191422	3.69014	10.3805	TSS+-2.5kb	WT_EERR	-0.072128	-0.115408	0.9421	1.57847
FADS3	fatty acid desaturase 3 [Source:HGNC Symbol;Acc:3576]	11	61658156	61658323	1283	0.106024	1e-05	0.32294	2.10565	5.3302	10.2098	TSS+-2.5kb	RR_WT_EERR	0.0457074	0.487542	1.59205	1.99773
TNFRSF10D	tumor necrosis factor receptor superfamily, member 10d, decoy with truncated death domain [Source:HGNC Symbol;Acc:11907]	8	23021080	23021281	362	1e-05	1e-05	0.129176	3.06276	14.5043	10.1756	TSS+-2.5kb	RR_WT_EERR	0.246605	1.85726	3.48731	3.67202
SH3TC1	SH3 domain and tetratricopeptide repeats 1 [Source:HGNC Symbol;Acc:26009]	4	8190680	8190814	6949	1.27229	1e-05	0.452116	1.33996	6.66276	10.0732	gene_body	WT_EERR	0.133554	-0.115784	0.511082	1.31711
SLC2A8	solute carrier family 2 (facilitated glucose transporter), member 8 [Source:HGNC Symbol;Acc:13812]	9	130123877	130124002	-35481	1e-05	2.01969	0.258352	0	3.58764	9.97076	TSS+-2.5kb	EERR	-0.0432613	0.00286419	0.610502	1.21191
TNFSF12	tumor necrosis factor (ligand) superfamily, member 12 [Source:HGNC Symbol;Acc:11927]	17	7452121	7452239	-27	1e-05	0.513481	0.452116	0.650836	0.563772	9.80003	TSS+-2.5kb	EERR	0.286693	0.411166	0.389516	1.27362
AMOTL1	angiomotin like 1 [Source:HGNC Symbol;Acc:17811]	11	94427721	94427851	-11810	0.26506	1e-05	0.387528	0.497698	15.0681	9.76588	gene_body	WT_EERR	-0.0237121	-0.0218653	1.24675	1.81894
IKBKB	inhibitor of kappa light polypeptide gene enhancer in B-cells, kinase beta [Source:HGNC Symbol;Acc:5960]	8	42129236	42129355	476	0.318072	1.33505	0.32294	2.2205	1.69131	9.73173	TSS+-2.5kb	EERR	0.0343404	0.225391	0.629028	1.08225
CANT1	calcium activated nucleotidase 1 [Source:HGNC Symbol;Acc:19721]	17	77005704	77005919	87	0.371084	0.239625	1.098	0.612551	1.3838	9.59515	TSS+-2.5kb	EERR	0.147987	0.236652	0.639811	1.11684
MEGF6	multiple EGF-like-domains 6 [Source:HGNC Symbol;Acc:3232]	1	3525894	3526018	2102	0.689156	0.308089	0.258352	0.957111	1.43506	9.561	TSS+-2.5kb	EERR	0.114972	0.0771808	1.46128	2.75579
ANO4	anoctamin 4 [Source:HGNC Symbol;Acc:23837]	12	101147610	101147736	36370	1e-05	1e-05	0	0.421129	12.9155	9.49271	gene_body	WT_EERR	-0.0259236	-0.194865	0.635719	1.52922
DNAJC21	DnaJ (Hsp40) homolog, subfamily C, member 21 [Source:HGNC Symbol;Acc:27030]	5	34930314	34930429	674	0.053012	1.917	1.25947	1.26339	4.15141	9.42442	TSS+-2.5kb	WT_EERR	0.469767	0.848412	1.14046	1.50264
SPSB1	splA/ryanodine receptor domain and SOCS box containing 1 [Source:HGNC Symbol;Acc:30628]	1	9396674	9396801	43799	0.212048	1e-05	1.22717	0.535982	5.1252	9.39027	gene_body	WT_EERR	0.125034	0.23599	0.429448	1.00182
SUSD2	sushi domain containing 2 [Source:HGNC Symbol;Acc:30667]	22	24583438	24583585	6285	0.689156	0.0684642	0.839644	0.995396	2.46009	9.35612	gene_body	WT_EERR	0.0532992	0.298373	1.49389	4.37965
C14orf180	chromosome 14 open reading frame 180 [Source:HGNC Symbol;Acc:33795]	14	105036114	105036244	-9841	0.159036	0.513481	1.35635	0.995396	9.02035	9.32198	gene_body	WT_EERR	0.333139	0.874175	1.57113	2.01341
WNT9A	wingless-type MMTV integration site family, member 9A [Source:HGNC Symbol;Acc:12778]	1	228134124	228134237	1450	0.26506	0.17116	0.419822	1.18682	4.76643	9.32198	TSS+-2.5kb	WT_EERR	-0.0524624	0.167363	0.553783	1.55329
AGRN	agrin [Source:HGNC Symbol;Acc:329]	1	955473	955625	47	0.26506	0.616177	0.48441	1.37824	1.84507	9.25368	TSS+-2.5kb	EERR	0.177389	0.48834	1.13935	1.34703
SAMM50	sorting and assembly machinery component 50 homolog (S. cerevisiae) [Source:HGNC Symbol;Acc:24276]	22	44351309	44351457	83	0.053012	0.102696	0.936525	0.803974	3.28013	9.25368	TSS+-2.5kb	WT_EERR	0.0244897	-0.0690442	0.432832	1.11553
SLC25A45	solute carrier family 25, member 45 [Source:HGNC Symbol;Acc:27442]	11	65149377	65149477	1744	1e-05	1e-05	0.387528	1.11025	3.43388	9.1171	TSS+-2.5kb	WT_EERR	-0.171679	0.128105	1.02414	1.12139
SFN	stratifin [Source:HGNC Symbol;Acc:10773]	1	27191756	27191921	2206	0.424096	0.787338	0.678174	1.2251	3.99765	9.08295	TSS+-2.5kb	WT_EERR	-0.0824302	0.0987183	2.20979	2.81726
CCDC64	coiled-coil domain containing 64 [Source:HGNC Symbol;Acc:28095]	12	120427610	120427793	54	0.053012	0.239625	0.968819	0.153138	0.615024	9.08295	TSS+-2.5kb	EERR	-0.0422051	0.0806751	0.344922	1.36921
EID2B	EP300 interacting inhibitor of differentiation 2B [Source:HGNC Symbol;Acc:26796]	19	40023199	40023314	237	0.053012	0.0342321	0.16147	0.957111	2.97261	8.94637	TSS+-2.5kb	WT_EERR	0.0618804	-0.0877172	1.16098	1.15182
MCC	mutated in colorectal cancers [Source:HGNC Symbol;Acc:6935]	5	112824149	112824283	310	0.26506	0.0342321	0.871938	1.03368	6.86776	8.94637	TSS+-2.5kb	WT_EERR	0.0702869	0.119122	0.725373	1.06758
C1orf187	chromosome 1 open reading frame 187 [Source:HGNC Symbol;Acc:25054]	1	11751704	11751892	13	0.159036	0.102696	0.193764	0.765689	1.99883	8.91222	TSS+-2.5kb	EERR	0.191071	0.17977	4.64523	4.75552
MYO6	myosin VI [Source:HGNC Symbol;Acc:7605]	6	76458896	76459051	65	0.318072	0.102696	1.35635	1.45481	2.25509	8.84393	TSS+-2.5kb	WT_EERR	0.22903	0.581251	1.16903	2.08192
NADSYN1	NAD synthetase 1 [Source:HGNC Symbol;Acc:29832]	11	71164431	71164594	358	0.053012	0.684642	0.516704	0.612551	3.28013	8.80978	TSS+-2.5kb	WT_EERR	-0.0298915	0.317201	1.3563	1.49276
EPPK1	epiplakin 1 [Source:HGNC Symbol;Acc:15577]	8	144962643	144962745	-10063	1e-05	1e-05	0.452116	0	2.35759	8.77563	distal	WT_EERR	0.0974353	0.149035	3.31505	5.82097
EPPK1	epiplakin 1 [Source:HGNC Symbol;Acc:15577]	8	144951224	144951344	1347	0.477108	0.410785	0.290646	0.842258	4.04891	8.74149	TSS+-2.5kb	WT_EERR	0.0974353	0.149035	3.31505	5.82097
EPS8L2	EPS8-like 2 [Source:HGNC Symbol;Acc:21296]	11	692888	693020	-1483	0.106024	0.239625	0.226058	0.68912	1.94757	8.74149	TSS+-2.5kb	EERR	0.171177	0.390255	1.6578	1.51675
KIAA1161	KIAA1161 [Source:HGNC Symbol;Acc:19918]	9	34377132	34377254	-343	0.053012	0.513481	0.710468	1.07196	2.92136	8.74149	TSS+-2.5kb	WT_EERR	0.138511	0.0494611	0.331334	1.43869
C20orf108	chromosome 20 open reading frame 108 [Source:HGNC Symbol;Acc:16102]	20	54934847	54934957	932	0.106024	0.0684642	0.581292	1.26339	5.48396	8.70734	TSS+-2.5kb	WT_EERR	0.486288	1.00438	2.50553	2.41857
MARK4	MAP/microtubule affinity-regulating kinase 4 [Source:HGNC Symbol;Acc:13538]	19	45754299	45754415	-192	1e-05	0.0684642	0.32294	0.497698	0.461268	8.67319	TSS+-2.5kb	EERR	0.304185	0.342141	0.227922	1.03831
ZFP90	zinc finger protein 90 homolog (mouse) [Source:HGNC Symbol;Acc:23329]	16	68573462	68573618	-120	0.053012	1e-05	0.258352	0.803974	5.43271	8.6049	TSS+-2.5kb	WT_EERR	0.290245	0.518688	1.43703	1.63561
MIB2	mindbomb homolog 2 (Drosophila) [Source:HGNC Symbol;Acc:30577]	1	1551406	1551583	700	0.371084	0.0684642	0.80735	1.64623	3.17762	8.6049	TSS+-2.5kb	WT_EERR	0.221972	0.264833	0.729723	1.2479
LAPTM5	lysosomal protein transmembrane 5 [Source:HGNC Symbol;Acc:29612]	1	31229482	31229582	1134	0.159036	0.99273	1.58241	3.17761	5.1252	8.57075	TSS+-2.5kb	RR_WT_EERR	0.256474	0.236516	1.23169	3.19559
KCNB1	potassium voltage-gated channel, Shab-related subfamily, member 1 [Source:HGNC Symbol;Acc:6231]	20	48100719	48100890	-1621	0.848192	0.273857	0.871938	0.68912	2.15258	8.46832	TSS+-2.5kb	WT_EERR	0.253593	0.604451	1.04245	2.25979
FSTL3	follistatin-like 3 (secreted glycoprotein) [Source:HGNC Symbol;Acc:3973]	19	677377	677499	1050	0.26506	0.205392	0.871938	0.918827	0.25626	8.46832	TSS+-2.5kb	EERR	-0.0667135	0.0918559	0.20426	1.09789
KSR1	kinase suppressor of ras 1 [Source:HGNC Symbol;Acc:6465]	17	25783320	25783506	-256	0.318072	0.273857	0.0968819	1.37824	7.63654	8.29758	TSS+-2.5kb	WT_EERR	0.105655	0.1857	1.28654	1.85536
SLC35D1	solute carrier family 35 (UDP-glucuronic acid/UDP-N-acetylgalactosamine dual transporter), member D1 [Source:HGNC Symbol;Acc:20800]	1	67519677	67519825	30	0.053012	0.718874	1.19488	2.79477	3.02387	8.26344	TSS+-2.5kb	RR_WT_EERR	0.137908	0.308351	1.32648	2.04839
PLXNB2	plexin B2 [Source:HGNC Symbol;Acc:9104]	22	50736504	50736629	9489	1e-05	0.239625	0	0.114853	4.92019	8.19514	gene_body	WT_EERR	-0.00502539	0.439093	0.991074	1.04236
ZFPM1	zinc finger protein, multitype 1 [Source:HGNC Symbol;Acc:19762]	16	88519999	88520137	344	1e-05	0.718874	0.064588	1.30167	4.10016	8.0927	TSS+-2.5kb	WT_EERR	0.239697	0.542944	0.996914	1.41326
GATA5	GATA binding protein 5 [Source:HGNC Symbol;Acc:15802]	20	61041280	61041417	9677	0.053012	0.102696	0.290646	0.306276	2.71635	7.85368	gene_body	WT_EERR	-0.0712917	-0.03412	0.0857925	1.3115
NUFIP1	nuclear fragile X mental retardation protein interacting protein 1 [Source:HGNC Symbol;Acc:8057]	13	45492526	45492648	71030	0.106024	0.718874	1.0657	2.06736	3.07512	7.78539	distal	RR_WT_EERR	-0.281145	-0.396336	-0.799543	-1.07407
DSC3	desmocollin 3 [Source:HGNC Symbol;Acc:3037]	18	28622825	28622954	-109	1e-05	0.0684642	0.48441	0.0382845	3.48513	7.61465	TSS+-2.5kb	WT_EERR	-0.0368797	0.133237	2.65054	3.79401
CARD10	caspase recruitment domain family, member 10 [Source:HGNC Symbol;Acc:16422]	22	37915777	37915878	-279	0.053012	0.0342321	0.064588	0.34456	2.30634	7.58051	TSS+-2.5kb	WT_EERR	0.958465	0.863407	1.97702	3.30207
MFHAS1	malignant fibrous histiocytoma amplified sequence 1 [Source:HGNC Symbol;Acc:16982]	8	8750538	8750737	517	1e-05	1.12966	0.516704	1.45481	1.69131	7.47807	TSS+-2.5kb	EERR	0.344833	0.571641	0.963387	1.96646
PODXL	podocalyxin-like [Source:HGNC Symbol;Acc:9171]	7	131240703	131240819	2214	0.212048	0.102696	0.581292	1.45481	1.74257	7.44392	TSS+-2.5kb	EERR	0.255744	0.164317	2.29874	2.88835
CASP6	caspase 6, apoptosis-related cysteine peptidase [Source:HGNC Symbol;Acc:1507]	4	110623977	110624108	696	1e-05	0.102696	0.0968819	0.191422	1.3838	7.40978	TSS+-2.5kb	EERR	0.0770969	-0.068072	0.944954	1.36144
CMIP	c-Maf inducing protein [Source:HGNC Symbol;Acc:24319]	16	81565208	81565319	86489	0.636144	0.0684642	0.32294	0.459414	2.25509	7.40978	gene_body	WT_EERR	0.410348	0.681684	0.675666	1.31122
C14orf28	chromosome 14 open reading frame 28 [Source:HGNC Symbol;Acc:19834]	14	45366819	45366981	403	0.371084	0.616177	0.516704	1.03368	0.871283	7.34148	TSS+-2.5kb	EERR	0.174739	0.12132	1.47109	1.79088
AIFM2	apoptosis-inducing factor, mitochondrion-associated, 2 [Source:HGNC Symbol;Acc:21411]	10	71892605	71892728	23	1e-05	0.239625	0.387528	0.765689	1.69131	7.06831	TSS+-2.5kb	EERR	0.159228	0.207738	0.672289	1.24053
ANXA4	annexin A4 [Source:HGNC Symbol;Acc:542]	2	69969360	69969548	21532	0.371084	0.102696	0.16147	1.11025	1.79382	7.00002	TSS+-2.5kb	EERR	0.150624	0.618119	1.82148	1.84191
TNFRSF14	tumor necrosis factor receptor superfamily, member 14 [Source:HGNC Symbol;Acc:11912]	1	2477420	2477520	-9607	0.424096	1e-05	0.258352	0.68912	1.79382	6.82929	distal	EERR	0.0349897	0.408245	1.80213	1.77267
CMIP	c-Maf inducing protein [Source:HGNC Symbol;Acc:24319]	16	81538690	81538790	59966	0.106024	1e-05	0.193764	0.918827	4.10016	6.79514	gene_body	WT_EERR	0.410348	0.681684	0.675666	1.31122
KIAA0284	KIAA0284 [Source:HGNC Symbol;Acc:20362]	14	105331609	105331754	65	0.053012	0.0342321	1.03341	1.41653	2.61385	6.65855	TSS+-2.5kb	WT_EERR	0.241396	0.550632	1.05543	1.47799
TMEM22	transmembrane protein 22 [Source:HGNC Symbol;Acc:28480]	3	136538687	136538787	1249	0.318072	0.239625	0.678174	1.56966	1.2813	6.65855	TSS+-2.5kb	EERR	0.164426	0.32949	0.774072	1.13579
DCLK1	doublecortin-like kinase 1 [Source:HGNC Symbol;Acc:2700]	13	36705387	36705514	16	0.053012	1e-05	0	0.0382845	2.76761	6.62441	TSS+-2.5kb	WT_EERR	0.311977	0.148941	2.54338	3.88001
FCHSD2	FCH and double SH3 domains 2 [Source:HGNC Symbol;Acc:29114]	11	72852721	72852835	527	1e-05	0.616177	0.0968819	0.650836	3.99765	6.48782	TSS+-2.5kb	WT_EERR	0.102476	0.426452	1.34213	1.56431
YPEL3	yippee-like 3 (Drosophila) [Source:HGNC Symbol;Acc:18327]	16	30107488	30107611	-13	1e-05	0.0684642	0.936525	0.957111	3.48513	5.63416	TSS+-2.5kb	WT_EERR	0.664979	1.26379	2.61736	3.34339
TP73	tumor protein p73 [Source:HGNC Symbol;Acc:12003]	1	3566313	3566419	-2717	1.59036	1e-05	0.129176	0.229707	0	4.95123	TSS+-2.5kb	EERR	0.118769	0.766088	2.5007	3.00931
FGFR1OP	FGFR1 oncogene partner [Source:HGNC Symbol;Acc:17012]	6	167413081	167413207	475	0.106024	0.650409	0.064588	0.459414	1.99883	4.95123	TSS+-2.5kb	EERR	0.0323766	0.339468	0.864313	1.29618
SKI	v-ski sarcoma viral oncogene homolog (avian) [Source:HGNC Symbol;Acc:10896]	1	2159826	2159944	-248	0.212048	0.0342321	0.16147	0.229707	1.48631	4.81465	TSS+-2.5kb	EERR	0.308028	0.578154	0.73556	1.11634
NEAT1	nuclear paraspeckle assembly transcript 1 (non-protein coding) [Source:HGNC Symbol;Acc:30815]	11	65190225	65190388	62	0.848192	2.05392	1.90534	8.00145	4.56143	4.71221	TSS+-2.5kb	RR_WT_EERR	0.208958	1.02559	1.39857	1.75698
GXYLT1	glucoside xylosyltransferase 1 [Source:HGNC Symbol;Acc:27482]	12	42538141	42538241	489	0.053012	0.718874	0.032294	0.382845	3.38263	4.3366	TSS+-2.5kb	WT_EERR	0.0168068	0.252435	1.0741	1.38898
ANO4	anoctamin 4 [Source:HGNC Symbol;Acc:23837]	12	101111229	101111344	-17	1e-05	0.102696	0.064588	0.34456	0.76878	4.3366	TSS+-2.5kb	EERR	-0.0259236	-0.194865	0.635719	1.52922
PRKAB2	protein kinase, AMP-activated, beta 2 non-catalytic subunit [Source:HGNC Symbol;Acc:9379]	1	146644079	146644193	-8	0.848192	1.43775	3.81069	6.1638	6.20149	3.34635	TSS+-2.5kb	EE_RR_WT_EERR	-0.0137804	0.561001	1.22325	0.831993
