# Supplementary material for: Characterization of the p53 Cistrome – DNA Binding Cooperativity Dissects p53's Tumor Suppressor Functions
Source: PLoS Genet. 2013 Aug 15;9(8):e1003726. doi: 10.1371/journal.pgen.1003726 (PMC3744428; doi:10.1371/journal.pgen.1003726)
Supplement: Table S2 — List of 221 genes showing a p53-dependent downregulation by more than 2-fold for at least one of the p53 variants. Shown are the log2-fold expression change versus GFP-control and the presence or absence of a p53 binding peak in the genomic neighborhood. (XLSX) [file pgen.1003726.s002.xlsx]

## Sheet: S2_repressed genes
Table S2. List of 221 genes showing a p53-dependent downregulation by more than 2-fold for at least one of the p53 variants. Shown are the log2-fold expression change versus GFP-control and the presence or absence of a p53 binding peak in the genomic neighborhood.
	expression data (log2FC)
Gene Symbol	p53EE	p53RR	p53WT	p53EERR	bound? (1=Y, 0=N)
PCDH20	-0.197076	-0.411452	-1.48441	-2.28048	0
LOC494558	-0.665066	-0.928096	-1.38921	-1.87528	0
SLITRK6	-0.344641	-0.653973	-1.28228	-1.73709	0
SOX9	-0.0295667	-0.256003	-1.60909	-1.72193	0
ADAMTS5	-0.848421	-0.552646	-1.46683	-1.59572	0
DKK1	-0.845287	-0.760193	-1.06409	-1.55808	0
LHX4	-0.36374	-0.543701	-1.12634	-1.51703	1
HEY1	-0.114212	-0.564088	-1.32713	-1.50528	0
ENPP5	0.158822	0.0125703	-0.442246	-1.49703	0
IL8	-0.932957	-0.995423	-1.25815	-1.47783	0
ADRB1	-0.271886	-0.259471	-1.16776	-1.47412	1
THBS1	-0.5669	-0.796055	-0.867675	-1.45968	0
FZD7	-0.359394	-0.365543	-1.01926	-1.45337	0
KIF23	-0.0200871	-0.262458	-1.23509	-1.43838	0
FIGN	-0.0560183	-0.0860783	-1.02103	-1.4374	0
PCDH7	-0.564828	-0.908578	-1.09981	-1.40537	0
PCDH18	-0.320059	-0.645142	-1.37485	-1.40004	0
HJURP	-0.11293	-0.484776	-1.34009	-1.39525	1
AGPAT9	0.0183714	-0.307149	-0.957374	-1.3949	0
NEK2	-0.0649779	-0.846177	-1.07319	-1.39331	0
DLX5	-0.316148	-0.587605	-0.912481	-1.39174	0
MYC	-0.683224	-1.29868	-1.48244	-1.3674	0
GATA6	0.093642	0.190226	-0.792335	-1.35909	0
TRPS1	-0.342132	-0.619424	-1.10028	-1.35737	0
GAS1	-0.288273	-0.161613	-0.632396	-1.35423	0
CENPA	0.0436526	-0.406443	-1.26964	-1.35226	0
TGFB2	-0.645286	-0.789299	-0.652528	-1.34554	0
PHF23	-0.345779	-0.702313	-0.919757	-1.33968	0
TNFRSF11B	-0.132006	-0.686632	-0.871772	-1.33576	0
FBXO5	-0.22487	-0.775344	-0.997036	-1.31153	0
ASPM	0.0111243	0.0961717	-1.25607	-1.30428	0
SEMA6D	-0.139296	-0.134158	-0.824027	-1.30037	0
KIT	-0.196124	-0.303582	-1.08715	-1.29567	0
KLF4	-0.490455	-0.43379	-0.78545	-1.29439	0
ID1	-0.123835	-0.494312	-0.766568	-1.28277	0
ST8SIA4	-0.212857	-0.301283	-0.93877	-1.2822	0
NGLY1	-0.465668	-0.418049	-0.79422	-1.28179	0
LRRC17	-0.41507	-0.24495	-0.855762	-1.27694	0
FBXL13	-0.552812	-0.368141	-0.787299	-1.27669	0
ADAMTS9	-0.34451	-0.334435	-0.938035	-1.2728	0
PDGFRA	-0.14861	-0.26172	-1.04478	-1.26219	0
POLR3G	-0.150025	-0.495648	-1.30379	-1.24746	0
CCNA2	-0.10397	-0.483115	-1.10707	-1.23547	0
C1orf114	0.192742	-0.211172	-0.631268	-1.23525	0
PDCD2L	-0.253217	-0.582067	-0.97326	-1.23327	0
FZD2	0.0197784	0.00129528	-1.23108	-1.23309	0
TTK	0.0237249	-0.296838	-1.11793	-1.23172	0
SAP30	-0.176734	-0.658744	-0.786342	-1.2315	0
CENPE	0.0420772	-0.409128	-1.20289	-1.23	0
TMEM200C	-0.151757	-0.0234167	-0.69782	-1.22804	0
ZNF416	-0.19212	-0.948395	-1.05104	-1.22534	0
DLX6	-0.0209989	0.0161881	-0.996378	-1.22443	0
GSPT1	-0.249591	-0.345945	-0.797814	-1.21283	0
SMARCC2	-0.324032	-0.345322	-0.920425	-1.20983	0
KLF6	-0.6059	-1.02433	-1.0255	-1.20697	0
SPIN3	-0.368573	-0.623852	-0.801297	-1.20553	0
ADAMTS1	-0.476965	-0.651803	-0.893165	-1.20496	0
SHOX2	-0.355603	-0.394494	-0.846507	-1.20226	0
MKI67	-0.170106	-0.395891	-1.1093	-1.20085	0
DAB2	-0.215235	-0.286254	-0.998294	-1.19873	0
AURKB	-0.137096	-0.543935	-1.09725	-1.19637	0
UCHL1	-0.363977	-0.442791	-0.88266	-1.19234	0
CDCA8	0.105658	-0.257561	-1.08071	-1.18571	0
PRUNE2	-0.558393	-0.475104	-0.848314	-1.18234	0
BMP4	-0.687742	-0.911955	-0.76275	-1.18093	0
STC2	-0.433703	-0.412694	-0.877254	-1.17903	0
ST3GAL6	0.241693	0.130925	-0.873207	-1.17669	0
PKN2	-0.0225896	0.0112283	-0.294251	-1.17652	1
C10orf140	-0.125917	-0.418849	-0.964664	-1.17209	0
LOC340340	-0.491444	-0.497406	-0.895812	-1.17123	0
GJB2	-0.523761	-0.413371	-0.87614	-1.16995	0
MEF2C	-0.3679	-0.490864	-0.72885	-1.16625	0
STAMBPL1	0.0339387	-0.340335	-0.922913	-1.16585	0
KCND2	-0.109324	-0.164392	-0.907037	-1.16566	0
HHEX	0.0499965	-0.436229	-0.66878	-1.16361	0
TNC	-0.494157	-0.344376	-0.937764	-1.16206	0
FAM54A	-0.127705	-0.779224	-1.02141	-1.15768	0
CDCA2	0.128577	-0.27488	-1.1192	-1.15626	0
SATB2	-0.273427	-0.187628	-0.585389	-1.15485	0
CCDC77	-0.0572193	-0.522298	-1.11188	-1.1538	0
LGALS8	-0.425495	-0.933828	-0.744616	-1.15243	0
SLC6A15	-0.212294	-0.647006	-1.29546	-1.15237	0
MGST1	-0.178879	-0.315058	-0.510682	-1.15124	0
SQLE	-0.452794	-1.10702	-0.914893	-1.14894	0
CYP51A1	-0.276032	-0.621819	-0.81867	-1.14528	0
DKFZp686O1327	-0.604982	-0.687507	-0.778225	-1.14171	0
NOP16	-0.293046	-0.513077	-1.08981	-1.14119	1
SLC1A1	0.177206	-0.191083	-0.784089	-1.1402	0
CCDC150	-0.144572	-0.488039	-0.712926	-1.14007	0
DEPDC1	-0.0165455	-0.526687	-0.86395	-1.13645	0
AURKA	0.0254285	-0.295279	-1.13636	-1.13598	0
TRIM59	0.0483101	-0.0413049	-0.400805	-1.13356	0
LOC148189	-0.395482	-0.349393	-0.596539	-1.13327	0
RWDD2A	0.171671	-0.287783	-0.360065	-1.12967	1
MSI2	-0.392976	-0.381322	-0.656797	-1.12945	0
LIN28B	-0.0391111	-0.43262	-1.19926	-1.12154	0
ESPL1	0.00114893	-0.19936	-0.980314	-1.11953	0
GAS2L3	0.0728187	0.0634609	-0.945664	-1.11616	0
FJX1	-0.36805	-0.664189	-1.051	-1.11576	0
CKAP2L	0.0474302	-0.326523	-0.940242	-1.11449	0
RIPPLY2	-0.136883	-0.287625	-1.23719	-1.113	0
RPL37A	-0.527389	-0.71546	-0.845677	-1.11293	0
E2F5	-0.144346	-0.641597	-1.03274	-1.11285	0
STEAP1	0.023845	-0.384598	-0.814465	-1.11236	0
KCNA4	-0.158927	-0.234916	-0.463381	-1.11085	0
FLRT3	-0.509559	-0.521725	-1.02221	-1.10988	0
UTP15	-0.221066	-1.06447	-1.01699	-1.10948	1
PSRC1	0.126402	-0.11556	-1.24013	-1.10319	0
TTC23	0.0328672	-0.0780983	-0.317016	-1.10298	0
ANLN	-0.0918611	-0.65851	-0.920518	-1.10025	0
SLITRK4	0.186188	0.271079	-0.691705	-1.09724	0
LMO3	-0.644173	-0.786573	-1.08466	-1.09319	0
MAD2L1	-0.291578	-1.21146	-0.702331	-1.09068	0
QKI	-0.359335	-0.918998	-0.426077	-1.08996	0
DLX1	0.0236355	-0.18402	-1.10276	-1.08992	0
SYNE1	-0.171541	-0.331081	-0.70637	-1.08949	0
CDC20	-0.166309	-0.448882	-1.21722	-1.08859	0
ARRDC4	-0.352806	-0.431749	-0.784739	-1.08817	0
SLC38A4	0.184698	-0.175332	-0.678833	-1.08792	1
CDR2	0.0214772	-0.161991	-0.80597	-1.08307	0
BCOR	-0.188352	-0.571208	-0.773366	-1.08217	0
TRIB2	-0.480568	-0.415769	-0.779207	-1.08192	0
CYP39A1	-0.0124473	-0.444261	-1.07243	-1.08129	0
LOC645323	-0.293845	-0.498064	-0.74897	-1.08108	0
EFNB2	0.0215548	-0.128028	-0.558045	-1.07965	0
HCG18	-0.361665	-0.594088	-0.70889	-1.0794	0
DLX6-AS1	-0.305635	-0.239203	-0.85749	-1.07927	0
ARSJ	-0.20116	-0.272668	-0.765791	-1.07774	0
PIF1	-0.0102572	-0.211457	-1.19754	-1.07764	0
VIM	-0.593875	-0.594674	-0.835249	-1.07682	0
GSG2	0.0238613	-0.293765	-0.795925	-1.07678	0
AGPAT4	0.0076182	-0.254651	-1.04402	-1.07655	1
NUFIP1	-0.281145	-0.396336	-0.799543	-1.07407	1
G2E3	-0.0653525	-0.197842	-0.908365	-1.07384	0
RTN4IP1	-0.288805	-0.719789	-0.767063	-1.07228	0
HOXA13	-0.447058	-0.764618	-1.13821	-1.07148	0
SIX4	0.0466027	-0.0756028	-0.938869	-1.07123	0
MATR3	-0.37758	-0.500565	-1.20151	-1.07014	0
GPX8	-0.278332	-0.303412	-0.748835	-1.06829	0
CTGF	-0.579745	-0.544875	-0.221646	-1.06771	1
TAF1A	-0.273521	-0.445197	-0.775985	-1.06759	0
SAMD9L	-0.0822746	-0.0445254	-0.559803	-1.06755	0
FANCF	-0.307455	-0.723795	-0.859864	-1.06621	0
GART	-0.595927	-0.706833	-0.743488	-1.06604	0
RUNX1T1	-0.0888211	0.139182	-0.621942	-1.06586	0
C10orf2	-0.449218	-0.713153	-1.08976	-1.06474	0
C15orf23	0.0297075	-0.273101	-0.958908	-1.06389	0
GTSE1	-0.0350271	-0.401884	-1.2235	-1.06325	0
SP7	-0.243808	-0.353785	-0.778382	-1.06315	0
MIS18BP1	-0.0864638	-0.308544	-0.740597	-1.06113	0
LONRF1	-0.10408	-0.182196	-0.828742	-1.05978	0
SNHG3	-0.593077	-0.679099	-1.18348	-1.05866	0
ZNF146	-0.290604	-1.1711	-0.796921	-1.0561	0
EIF4A2	-0.452914	-1.10772	-0.910475	-1.05601	0
CBX3	-0.399493	-0.379005	-1.06965	-1.05462	0
C9orf135	-0.578482	-0.540999	-1.07313	-1.05394	0
BIRC5	-0.0476953	-0.349447	-1.0603	-1.05029	0
BAG2	-0.266661	-0.160827	-0.719134	-1.04976	0
PUS3	-0.197545	-0.341877	-0.723988	-1.04939	0
KCTD12	-0.0615401	-0.0820355	-0.884988	-1.04802	1
SLC11A2	-0.225556	-0.370822	-0.73789	-1.04755	0
KIF18A	-0.0883653	-0.189998	-0.724516	-1.04536	0
CENPF	-0.104873	-0.270325	-0.906022	-1.04315	0
CCNB1	-0.072135	-0.318017	-0.924929	-1.04036	0
GUCY1B3	-0.0416382	-0.599735	-0.680867	-1.03858	0
RTN4	-0.26054	0.131254	-0.519708	-1.03701	0
UACA	0.0544686	-0.568923	-0.991654	-1.03661	0
ZNF385B	-0.276479	-0.442698	-1.04346	-1.0345	0
C5orf30	0.0679087	-0.150577	-0.661387	-1.0341	0
STIP1	-0.359247	-1.03723	-0.525329	-1.03405	0
PLK1	0.0788356	-0.232637	-1.11741	-1.03373	0
EPHA4	-0.710456	-0.707366	-0.63742	-1.03327	0
TRERF1	-0.127251	-0.210577	-0.759692	-1.03184	0
SDAD1	-0.389514	-0.859778	-1.03637	-1.03114	0
SOX4	-0.544917	-0.376868	-0.689069	-1.03113	0
SRPRB	-0.307255	-0.822875	-0.66823	-1.02796	0
ZNF57	-0.101086	-0.279829	-0.804045	-1.02718	0
ERLIN1	-0.456479	-0.702189	-0.57619	-1.02665	0
NR3C2	0.442335	0.141178	-0.762575	-1.02321	0
CCNB2	0.00717003	-0.374147	-0.785827	-1.02312	0
PHF17	-0.102294	-0.332077	-0.856116	-1.01958	0
EN1	0.188263	-0.0222572	-0.708857	-1.01729	0
EPSTI1	-0.146005	-0.207377	-0.697938	-1.0166	1
ZNF227	-0.173821	-0.635682	-0.609873	-1.01573	0
NOC2L	-0.321757	-0.659422	-0.782308	-1.01549	0
KIAA0922	-0.102789	-0.344768	-0.833415	-1.01522	0
WNT5A	-0.214181	-0.176371	-0.823634	-1.01429	0
TIGD7	-0.00438778	-0.0368144	-0.433174	-1.01298	0
EIF4A1	-0.423593	-0.581749	-0.659445	-1.01293	0
SNORA21	-0.454731	-0.474199	-0.909688	-1.01268	0
IBSP	-0.658133	-0.716402	-0.685225	-1.01155	0
ECT2	-0.0172871	-0.516281	-0.590035	-1.01029	0
C20orf12	-0.324766	-0.338485	-0.758921	-1.00944	0
ASXL1	-0.276553	-0.27225	-0.57107	-1.00788	0
PPRC1	-0.307875	-0.46165	-0.917678	-1.00614	0
REL	-0.106947	-0.48847	-0.769386	-1.00155	0
MTAP	-0.34782	-1.01758	-0.593546	-0.987303	0
TAF4B	-0.180788	-0.737894	-1.08454	-0.98235	0
ARHGAP11A	0.072104	-0.427194	-1.26513	-0.965825	0
TBC1D30	0.0594289	-0.303916	-1.05928	-0.93697	0
PRIM2	-0.543583	-1.14194	-0.474149	-0.877264	0
MARS2	-0.486761	-0.737636	-1.07309	-0.851236	0
DTNA	-0.168363	-0.198684	-1.04331	-0.847327	0
SUV39H2	-0.322754	-0.820576	-1.00369	-0.84636	0
HEATR2	-0.328066	-1.02661	-0.80333	-0.831545	0
C20orf30	-0.498789	-1.26971	-0.223985	-0.796942	0
PHLPP1	-0.0654618	-0.216759	-1.00739	-0.782956	0
LIAS	-0.232596	-1.00075	-0.654034	-0.780445	0
WDR4	-0.471491	-1.08051	-0.485451	-0.774957	0
PTGER3	-0.333092	-0.593041	-1.00775	-0.765434	0
FH	-0.355617	-1.1165	-0.0818376	-0.762431	0
PTBP2	-0.334949	-1.07671	-0.400397	-0.703679	0
HSPD1	-0.338687	-1.02166	-0.411978	-0.681035	0
RNF182	1.87722	1.61479	-0.0758624	-0.658495	0
EIF5A	-0.460685	-1.16362	-0.207936	-0.549493	0
TMED2	-0.309746	-1.01353	-0.322028	-0.544554	0
PPIF	-0.267767	-1.04361	-0.417148	-0.504489	0
GADD45B	-0.434668	-1.04352	-0.439173	-0.45499	0
CYP4X1	-0.460909	-0.435267	-1.07964	-0.415055	0
RHOA	-0.453356	-1.24239	0.108189	-0.315854	0
MAF	-0.133906	-0.444634	-1.36797	-0.296961	0
