# Supplementary material for: Characterization of the p53 Cistrome – DNA Binding Cooperativity Dissects p53's Tumor Suppressor Functions
Source: PLoS Genet. 2013 Aug 15;9(8):e1003726. doi: 10.1371/journal.pgen.1003726 (PMC3744428; doi:10.1371/journal.pgen.1003726)
Supplement: Table S3 — Primer sequences for RTqPCR and ChIP-qPCR. (XLSX) [file pgen.1003726.s003.xlsx]

## Sheet: S3_primer sequences
Table S3. Primer sequences for RT-qPCR and ChIP-qPCR
gene	method	sense	antisense
GADD45A	RTqPCR	GGAGAGCAGAAGACCGAAAG	AGTGATCGTGCGCTGACTC
	ChIP-qPCR	GCCTTTGTCCGACTAGAGTGT	GGATCTCTTCCGCTGCTG
RAD54L2	RTqPCR	CCATCAACTACTTGCAGCGT	TCTGTGGAGCTGTTGAGTCC
	ChIP-qPCR	GCATTCATTCCAGAAACGGT	GAGGAAAGTTCCGCTGAGAG
CDKN1A	RTqPCR	TGGAGACTCTCAGGGTCGAAA	CCGGCGTTTGGAGTGGTA
	ChIP-qPCR	AGCAGGCTGTGGCTCTGATT	CAAAATAGCCACCAGCCTCTTCT
TP53I3	RTqPCR	CTCCTCATGCCTATCCCAGA	TCTCCAGCCTGAACATTTCC
	ChIP-qPCR	GGGCGGACTTAATGCAGGT	CTGTTGAGAGGGAGGCTCTG
E2F7	RTqPCR	ACCCTCAGATTCCACAGACC	AGTTTGCTGTTGCCTTTCCT
	ChIP-qPCR	GGTTTGGCTTCCAGTCTTGT	AAGCGGAGTTGTCCAGACTT
PMAIP1	RTqPCR	GCTGGAAGTCGAGTGTGCTA	CCTGAGCAGAAGAGTTTGGA
	ChIP-qPCR	CCGTGTGTAGTTGGCATCTC	GAGCTGAACACGAACAGTCC
TFDP1	RTqPCR	CAGCACTCACTTTGCCTCTC	CCTTTCCTCTGCACCTTCTC
	ChIP-qPCR	CTCCACTGTGCTTGTCCGTA	TGTAATGAACATGGCTTGCG
HIPK3	RTqPCR	GCTGTGCAGCCACTACAGAT	GTGTGAACCAGCCACACTCT
	ChIP-qPCR	ATTGCGCTGAAGAGTGTGTG	AGAAGCAGCCAACTGACAGG
BAX	RTqPCR	GGGTTGTCGCCCTTTTCTACTT	AGCCCATGATGGTTCTGATCAG
	ChIP-qPCR	AGATCATGAAGACAGGGGCCCTTT	TGGAGTGAGGGTGCAGAATCAGAA
PUMA/BBC3	RTqPCR	ACGACCTCAACGCACAGTACG	TCCCATGATGAGATTGTACAGGAC
	ChIP-qPCR	GCGAGACTGTGGCCTTGTGT	CGTTCCAGGGTCCACAAAGT
control site	ChIP-qPCR	TCTGTCTCGGCAGCTGACAT	AACACAAAAGATCAAGGTGAGTGA
GAPDH	RTqPCR	AATGGAAATCCCATCACCATCT	CGCCCCACTTGATTTTGG
FAM84B	RTqPCR	GCTGCAGATTCAGCTGTCG	CGCTTCTCCATGATCAGGTC
SESN1	RTqPCR	TCCAGATGTGGGACAGTTGA	GTTCCAAATTGCCCGTCTAA
DDB2	RTqPCR	GTTCGATGGAAACTCAGGGA	CATTAAGCGAACTGATGCCA
MDM2	RTqPCR	CATGCAATGAAATGAATCCC	GGAAGCCAATTCTCACGAAG
CEACAM1	RTqPCR	CCTCAGCCTCTCCTGCTATG	TGTGTGCTTTGCTGGAATGT
PERP	RTqPCR	TATAACTGGGCCTACGGCTT	AAGAAGGCACAGCCAATCAG
PTPN22	RTqPCR	TTCCTGTACGGACACCTGAA	GGATTTGGGAACATTTGGTG
NEURL2	RTqPCR	CGACATGCACATCATCATCA	GTCCACCACCGCGTAGAG
lincRNA-p21	RTqPCR	GGGTGGCTCACTCTTCTGGC	TGGCCTTGCCCGGGCTTGTC
MYC	RTqPCR	CAGATCAGCAACAACCGAAA	TTGTGTGTTCGCCTCTTGAC
AURKA	RTqPCR	GAGTGGAGCATCAGCTCAGA	CCAAGTGGTGCATATTCCAG
AURKB	RTqPCR	GGGAGAGCTGAAGATTGCTG	TGCCACACATTGTCTTCCTC
BIRC5	RTqPCR	TTTCTCAAGGACCACCGCAT	ATGAAGCCAGCCTCGGCCAT
CDC20	RTqPCR	GAGGTGCAGCTATGGGATGT	ACATCATGGTGGTGGATGTG
E2F8	RTqPCR	AGGGCCACCAACTATGACTC	CAACTGATTGTCCATTTGGC
GJB2	RTqPCR	CATCTTCTTCCGGGTCATCT	GGACACAAAGCAGTCCACAG
