# Supplementary material for: Characterization of the p53 Cistrome – DNA Binding Cooperativity Dissects p53's Tumor Suppressor Functions
Source: PLoS Genet. 2013 Aug 15;9(8):e1003726. doi: 10.1371/journal.pgen.1003726 (PMC3744428; doi:10.1371/journal.pgen.1003726)
Supplement: Table S4 — List of p53-bound genes showing a p53-dependent expression change by more than 2-fold versus GFP-control for at least one of the p53 variants. Genes are divided into low and high cooperativity genes based on ChIP-seq results (Table S1). Genes with a low cooperativity peak were denoted as low cooperativity target genes, genes with a high cooperativity peak as high cooperativity target genes. Genes with both low and high cooperativity binding peaks were classified as low cooperativity target genes. (XLSX) [file pgen.1003726.s004.xlsx]

## Sheet: S4_low+high cooperativity genes
Table S4. List of p53-bound genes showing a p53-dependent expression change by more than 2-fold versus GFP-control for at least one of the p53 variants. Genes are divided into low and high cooperativity genes based on ChIP-seq results (Table S1). Genes with a low cooperativity peak were denoted as low cooperativity target genes, genes with a high cooperativity peak as high cooperativity target ge…
low cooperativity target genes	high cooperativity target genes
ABCA12	ABHD4
ABTB2	ADRB1
ACYP2	AGPAT4
ADRB2	AGRN
AEN	AGTRAP
ARHGAP30	AIFM2
ASCC3	AK1
AXL	AKAP9
BAX	AKR1B10
BTG2	AMOTL1
C12orf5	ANO4
C17orf103	ANXA4
CACNA2D2	ARRB1
CALD1	BCAS4
CBLN2	BGLAP
CCDC117	BLOC1S2
CCNK	BMP7
CD82	C12orf45
CDH8	C14orf180
CDKN1A	C14orf28
CEP120	C16orf5
CMIP	C1orf187
COL7A1	C20orf108
COL9A3	C20orf112
CSF1	C2orf55
CSTB	C3orf54
CTGF	C7orf23
CYP4F2	CABYR
CYP4F3	CAMK2B
DDB2	CANT1
EI24	CARD10
EPHA2	CASP6
EPHB4	CAV1
FA2H	CCDC64
FADS3	CD274
FAM13C	CES2
FBRSL1	CFLAR
FDXR	CHST3
FECH	CLCA2
FMO4	CMTM4
FOSL1	CNIH4
FOXO6	COL16A1
FRS2	COL27A1
FUCA1	CRIP2
GADD45A	CRISPLD2
GDF15	CTNNBIP1
GPC1	CTSH
GPR87	CYFIP2
HBEGF	DAB2IP
HES2	DCLK1
HHAT	DDR1
HHATL	DNAJC21
HPN	DNMT3B
HRCT1	DRAM1
HS3ST4	DSC3
HSPA4L	DUSP14
IER5	E2F7
IKBIP	EID2B
IL7	ENPP2
IP6K3	EPPK1
ITGA3	EPS8L2
ITM2A	EPSTI1
ITPKC	FAM102B
KAT2B	FAM132A
KCNJ12	FAM196A
KCTD12	FAM59B
KITLG	FAM98C
KLHDC7A	FBXO22
LAMC1	FCHSD2
LAPTM5	FGF1
LFNG	FGFR1OP
LHX4	FOXL2
LIF	FOXS1
LPAR3	FRMD8
LRP10	FSTL3
MAD1L1	GADL1
MDM2	GAMT
MEGF6	GATA5
MICALL1	GATS
MICALL2	GLS2
MON2	GPR17
NEAT1	GPR56
NOS1AP	GRHL1
NTRK2	GRM8
NUFIP1	GXYLT1
NUPR1	H19
PADI4	HES5
PAK4	HIPK3
PGF	HJURP
PHLDA3	HOGA1
PKN2	HRAS
PLCL2	ICAM2
PLK2	ICOSLG
PLK3	IGDCC4
PLTP	IKBKB
PLXNB1	INSM1
PLXNB2	ISCU
PPM1D	ITPRIPL2
PRKAB2	KANK3
PRKCD	KCNB1
RBM38	KCNQ1
RELL1	KDM4B
RGS16	KDSR
RNF19B	KIAA0247
RPS27L	KIAA0284
RPS6KA1	KIAA1161
RRM2B	KIF5A
SAC3D1	KSR1
SCHIP1	LCE1B
SDC1	MACROD1
SDC4	MAPK11
SESN2	MAPKBP1
SFN	MARK4
SGMS1	MAST4
SIRPA	MCC
SLC25A45	MED16
SLC35D1	MESDC1
SLC38A3	METTL7A
SLC44A3	MFHAS1
SLC46A1	MIB2
SLC9A3R1	MLC1
SPATA18	MR1
STX6	MRPL49
TACC2	MYL10
TGFA	MYO6
TMEM52	MYOF
TNFRSF10D	NADSYN1
TP53I3	NFATC1
TP53INP1	NINJ1
TRAF4	NOP16
TRIAP1	NTPCR
TUSC1	OAS1
USP31	OGFRL1
VWCE	ORAI3
WNT4	PADI3
ZBBX	PALMD
ZMAT3	PAQR7
	PCLO
	PCSK9
	PGAP1
	PIM2
	PKDCC
	PLA2G15
	PLAT
	PLEKHA8
	PLXNB3
	PMAIP1
	PODXL
	POLH
	POLR3GL
	PPIF
	PPP1R14C
	PRAP1
	PTAFR
	PTPRB
	RAD51C
	RALGAPB
	RETSAT
	RHBDF2
	RIPK4
	RWDD2A
	SAMM50
	SEC22A
	SERPINB5
	SERTAD1
	SH3BP2
	SH3TC1
	SKI
	SLC2A8
	SLC38A4
	SLC9A1
	SMAD5
	SNN
	SOCS4
	SPSB1
	STK11
	STXBP3
	SULF2
	SUSD2
	TBC1D2
	TGFBRAP1
	TM7SF3
	TMEM204
	TMEM22
	TMEM56
	TNFAIP8
	TNFAIP8L1
	TNFRSF14
	TNFSF12
	TNFSF4
	TP53I11
	TP53TG1
	TP73
	TRANK1
	TRIM8
	TSPAN11
	TSPAN33
	UBASH3B
	UBR5
	UTP15
	VCAN
	WDFY2
	WFDC5
	WNT9A
	WSCD2
	YPEL3
	ZBTB42
	ZFP90
	ZFPM1
	ZNF319
	ZNF385A
	ZNF667
	ZNF79
